# Supplementary material for: The effectiveness of albendazole against hookworm infections and the impact of bi-annual treatment on anaemia and body mass index of school children in the Kpandai district of northern Ghana
Source: PLoS One. 2024 Mar 1;19(3):e0294977. doi: 10.1371/journal.pone.0294977 (PMC10906822; doi:10.1371/journal.pone.0294977)
Supplement: S2 Data — (XLSX) [file pone.0294977.s012.xlsx]

## Sheet: Sheet1
Comm_No	Track_No	eligible_ERR	Community	Pat_Id	epg_others_21	sex	age	Age_cats	status	epg_A_l_pretrt	epg_Tt_pretrt	Pre_Hkwm_counts	hkw_21_days_1	Pre_trt_epg_Hkwm	@3m_epg_Hk	@6m_Hkwrm_epg	hkw_21_days_2	Hkwrm_epg_9mths	Hkwm_infection_cats	hkw_21_infcats	triEpg_21	Tt_infstat_21	Alumb_epg21	Alumb_infstat_21	sth_infstat21	Hk3m_infect_cats	Hkwm6m_infect_cats	hkw6m_21_infcats	Tt6m_infstat_21	Alumb6m_infcats_21	sth_6m_infstat	triEpg_21_6m	Alumb_21_6m	Hkwm9m_infect_cats	pre_others_epg	Others3m_Infect_cats	@6m_other_epg	others_epg_9mths	pre_STH_inf_cats	Tt_infection_cats	log_epg_pretrt_hkw	log_epg_3m_hkw	log_epg_9m_hkw	log_epg_6m_hkw	Others_infection_cats	pretrt_bmi	BMI_cats_Bsln	BMI_Gps_Bsln	BMI_Bsline
1	1	1	Jag	JAG001	0	1	15	4	pupil	0	0	9	0	216	0	0	0	0	1	0	0	0	0	0	0	0	0	0	0	0	#NULL!	0	0	0	0	1	0	0	0	0	2.33445	#NULL!	#NULL!	#NULL!	0	17	underwght	1	17
1	2	1	Jag	JAG002	#NULL!	1	15	4	pupil	0	0	0	0	0	0	0	0	0	0	0	#NULL!	#NULL!	#NULL!	#NULL!	#NULL!	0	0	0	0	0	#NULL!	0	0	0	0	0	0	0	0	0	#NULL!	#NULL!	#NULL!	#NULL!	0	14	underwght	1	14
1	3	1	Jag	JAG003	#NULL!	2	12	3	pupil	0	0	0	0	0	0	0	0	0	0	0	#NULL!	#NULL!	#NULL!	#NULL!	#NULL!	0	0	0	0	0	#NULL!	0	0	0	0	0	0	0	0	0	#NULL!	#NULL!	#NULL!	#NULL!	0	15	underwght	1	15
1	4	1	Jag	JAG004	0	2	15	4	pupil	0	0	3	0	72	0	0	0	0	1	0	0	0	0	0	0	0	0	0	0	0	#NULL!	0	0	0	0	0	0	0	0	0	1.85733	#NULL!	#NULL!	#NULL!	0	16	underwght	1	16
1	5	1	Jag	JAG006	#NULL!	2	16	4	pupil	0	0	0	0	0	48	0	0	0	0	0	#NULL!	#NULL!	#NULL!	#NULL!	#NULL!	1	0	0	0	0	#NULL!	0	0	0	0	1	0	0	0	0	#NULL!	1.68124	#NULL!	#NULL!	0	20	normal_wght	2	20
1	6	1	Jag	JAG007	0	1	13	4	pupil	0	63648	0	24	0	0	0	0	0	0	1	0	0	0	0	1	0	0	0	0	0	#NULL!	0	0	0	0	0	0	0	1	1	#NULL!	#NULL!	#NULL!	#NULL!	0	13	underwght	1	13
1	7	1	Jag	JAG008	0	2	12	3	pupil	0	0	11	48	264	0	48	0	0	1	1	0	0	0	0	1	0	1	0	0	0	#NULL!	0	0	0	0	0	0	0	0	0	2.4216	#NULL!	#NULL!	1.68124	0	16	underwght	1	16
1	8	1	Jag	JAG009	#NULL!	1	17	4	pupil	0	0	0	0	0	0	0	0	0	0	0	#NULL!	#NULL!	#NULL!	#NULL!	#NULL!	0	0	0	0	0	#NULL!	0	0	0	0	0	0	0	0	0	#NULL!	#NULL!	#NULL!	#NULL!	0	15	underwght	1	15
1	9	1	Jag	JAG010	#NULL!	1	6	1	pupil	0	0	0	0	0	24	0	0	0	0	0	#NULL!	#NULL!	#NULL!	#NULL!	#NULL!	1	0	0	0	0	#NULL!	0	0	0	0	1	0	0	0	0	#NULL!	1.38021	#NULL!	#NULL!	0	11	underwght	1	11
1	10	1	Jag	JAG011	0	2	10	3	pupil	0	0	2	0	48	0	0	0	0	1	0	0	0	0	0	0	0	0	0	0	0	#NULL!	0	0	0	0	0	0	0	0	0	1.68124	#NULL!	#NULL!	#NULL!	0	15	underwght	1	15
1	11	1	Jag	JAG012	0	1	8	2	pupil	0	0	11	0	264	0	0	0	0	1	0	0	0	0	0	0	0	0	0	0	0	#NULL!	0	0	0	0	0	0	0	0	0	2.4216	#NULL!	#NULL!	#NULL!	0	16	underwght	1	16
1	12	1	Jag	JAG013	0	2	12	3	pupil	0	0	2	0	48	0	48	0	0	1	0	0	0	0	0	0	0	1	0	0	0	#NULL!	0	0	0	0	0	0	0	0	0	1.68124	#NULL!	#NULL!	1.68124	0	15	underwght	1	15
1	13	1	Jag	JAG014	#NULL!	2	13	4	pupil	0	0	0	0	0	0	0	0	0	0	0	#NULL!	#NULL!	#NULL!	#NULL!	#NULL!	0	0	0	0	0	#NULL!	0	0	0	0	0	0	0	0	0	#NULL!	#NULL!	#NULL!	#NULL!	0	20	normal_wght	2	20
1	14	1	Jag	JAG015	#NULL!	1	6	1	pupil	0	0	0	0	0	0	0	#NULL!	0	0	0	#NULL!	#NULL!	#NULL!	#NULL!	#NULL!	0	0	#NULL!	0	0	#NULL!	0	0	0	0	0	0	0	0	0	#NULL!	#NULL!	#NULL!	#NULL!	0	15	underwght	1	15
1	15	1	Jag	JAG016	0	1	12	3	pupil	0	0	56	0	1344	48	0	#NULL!	0	1	0	0	0	0	0	0	1	0	#NULL!	0	0	#NULL!	0	0	0	0	0	0	0	0	0	3.1284	1.68124	#NULL!	#NULL!	0	14	underwght	1	14
1	16	1	Jag	JAG017	#NULL!	1	10	3	pupil	0	0	0	0	0	0	0	#NULL!	0	0	0	#NULL!	#NULL!	#NULL!	#NULL!	#NULL!	0	0	#NULL!	0	0	#NULL!	0	0	0	0	0	0	0	0	0	#NULL!	#NULL!	#NULL!	#NULL!	0	20	normal_wght	2	20
1	17	1	Jag	JAG018	0	2	17	4	pupil	0	0	3	0	72	0	0	0	0	1	0	0	0	0	0	0	0	0	0	0	0	#NULL!	0	0	0	0	0	0	0	0	0	1.85733	#NULL!	#NULL!	#NULL!	0	19	normal_wght	2	19
1	18	1	Jag	JAG019	#NULL!	1	10	3	pupil	0	0	0	0	0	0	0	0	0	0	0	#NULL!	#NULL!	#NULL!	#NULL!	#NULL!	0	0	0	0	0	#NULL!	0	0	0	0	0	0	0	0	0	#NULL!	#NULL!	#NULL!	#NULL!	0	13	underwght	#NULL!	13
1	19	1	Jag	JAG020	0	2	10	3	pupil	0	0	6	21	144	0	0	0	0	1	1	0	0	0	0	1	0	0	0	0	0	#NULL!	0	0	0	0	0	0	0	0	0	2.15836	#NULL!	#NULL!	#NULL!	0	18	underwght	1	18
1	20	1	Jag	JAG021	0	2	10	3	pupil	0	0	1	0	24	48	0	0	0	1	0	0	0	0	0	0	1	0	0	0	0	#NULL!	0	0	0	0	0	0	0	0	0	1.38021	1.68124	#NULL!	#NULL!	0	17	underwght	1	17
1	21	1	Jag	JAG022	#NULL!	1	11	3	pupil	0	0	0	0	0	0	0	0	0	0	0	#NULL!	#NULL!	#NULL!	#NULL!	#NULL!	0	0	0	0	0	#NULL!	0	0	0	0	0	0	0	0	0	#NULL!	#NULL!	#NULL!	#NULL!	0	13	underwght	1	13
1	22	1	Jag	JAG023	#NULL!	2	16	4	pupil	0	0	0	0	0	0	0	0	48	0	0	#NULL!	#NULL!	#NULL!	#NULL!	#NULL!	0	0	0	0	0	#NULL!	0	0	1	0	0	0	0	0	0	#NULL!	#NULL!	1.68124	#NULL!	0	22	normal_wght	2	22
1	23	1	Jag	JAG024	0	1	10	3	pupil	0	0	2	0	48	0	0	0	0	1	0	0	0	0	0	0	0	0	0	0	0	#NULL!	0	0	0	0	0	0	0	0	0	1.68124	#NULL!	#NULL!	#NULL!	0	15	underwght	1	15
1	24	1	Jag	JAG025	0	1	9	2	pupil	0	0	2	0	48	0	72	0	0	1	0	0	0	0	0	0	0	1	0	0	0	#NULL!	0	0	0	0	0	0	0	0	0	1.68124	#NULL!	#NULL!	1.85733	0	13	underwght	1	13
1	25	1	Jag	JAG026	#NULL!	1	10	3	pupil	0	0	0	0	0	0	0	0	0	0	0	#NULL!	#NULL!	#NULL!	#NULL!	#NULL!	0	0	0	0	0	#NULL!	0	0	0	0	0	0	0	0	0	#NULL!	#NULL!	#NULL!	#NULL!	0	16	underwght	1	16
1	26	1	Jag	JAG027	#NULL!	2	15	4	pupil	0	0	0	0	0	24	0	0	0	0	0	#NULL!	#NULL!	#NULL!	#NULL!	#NULL!	1	0	0	0	0	#NULL!	0	0	0	0	0	0	0	0	0	#NULL!	1.38021	#NULL!	#NULL!	0	16	underwght	1	16
1	27	1	Jag	JAG028	3144	1	10	3	pupil	0	0	1	#NULL!	24	0	0	0	0	1	#NULL!	0	0	0	0	0	0	0	0	0	0	#NULL!	0	0	0	4152	0	0	0	1	0	1.38021	#NULL!	#NULL!	#NULL!	1	13	underwght	1	13
1	28	1	Jag	JAG029	0	2	12	3	pupil	0	0	0	0	0	0	0	0	0	0	0	0	0	0	0	0	0	0	0	0	0	#NULL!	0	0	0	360	1	0	0	1	0	#NULL!	#NULL!	#NULL!	#NULL!	1	16	underwght	1	16
1	29	1	Jag	JAG030	#NULL!	1	10	3	pupil	0	0	0	0	0	0	0	0	0	0	0	#NULL!	#NULL!	#NULL!	#NULL!	#NULL!	0	0	0	0	0	#NULL!	0	0	0	0	0	0	0	0	0	#NULL!	#NULL!	#NULL!	#NULL!	0	15	underwght	1	15
1	30	1	Jag	JAG032	48	2	12	3	pupil	0	0	1	0	24	24	0	0	72	1	0	0	0	0	0	0	1	0	0	0	0	#NULL!	0	0	1	0	0	0	0	0	0	1.38021	1.38021	1.85733	#NULL!	0	16	underwght	1	16
1	31	1	Jag	JAG033	#NULL!	1	18	4	pupil	0	0	0	0	0	0	0	0	0	0	0	#NULL!	#NULL!	#NULL!	#NULL!	#NULL!	0	0	0	0	0	#NULL!	0	0	0	0	0	0	0	0	0	#NULL!	#NULL!	#NULL!	#NULL!	0	17	underwght	1	17
1	32	1	Jag	JAG034	0	2	8	2	pupil	0	0	8	0	192	0	0	0	96	1	0	0	0	0	0	0	0	0	0	0	0	#NULL!	0	0	1	0	0	0	0	0	0	2.2833	#NULL!	1.98227	#NULL!	0	14	underwght	1	14
1	33	1	Jag	JAG035	#NULL!	2	4	1	pupil	0	0	0	0	0	24	0	0	0	0	0	#NULL!	#NULL!	#NULL!	#NULL!	#NULL!	1	0	0	0	0	#NULL!	0	0	0	0	0	0	0	0	0	#NULL!	1.38021	#NULL!	#NULL!	0	2.37	high_WAZ	7	15
1	34	1	Jag	JAG036	#NULL!	2	8	2	pupil	0	0	0	0	0	0	0	0	0	0	0	#NULL!	#NULL!	#NULL!	#NULL!	#NULL!	0	0	0	0	0	#NULL!	0	0	0	0	0	0	0	0	0	#NULL!	#NULL!	#NULL!	#NULL!	0	14	underwght	1	14
1	35	1	Jag	JAG037	0	2	7	2	pupil	0	0	1	0	24	24	0	0	0	1	0	0	0	0	0	0	1	0	0	0	0	#NULL!	0	0	0	0	0	0	0	0	0	1.38021	1.38021	#NULL!	#NULL!	0	15	underwght	1	15
1	36	1	Jag	JAG038	0	2	9	2	pupil	0	0	6	24	144	0	0	0	0	1	1	0	0	0	0	1	0	0	0	0	0	#NULL!	0	0	0	0	0	0	0	0	0	2.15836	#NULL!	#NULL!	#NULL!	0	15	underwght	1	15
1	37	1	Jag	JAG039	0	2	5	1	pupil	0	0	1	24	24	0	0	0	0	1	1	0	0	0	0	1	0	0	0	0	0	#NULL!	0	0	0	0	0	0	0	0	0	1.38021	#NULL!	#NULL!	#NULL!	0	1.97	normal_WAZ	6	15
1	38	1	Jag	JAG040	#NULL!	2	8	2	pupil	0	0	0	0	0	48	0	0	0	0	0	#NULL!	#NULL!	#NULL!	#NULL!	#NULL!	1	0	0	0	0	#NULL!	0	0	0	0	0	0	0	0	0	#NULL!	1.68124	#NULL!	#NULL!	0	15	underwght	1	15
1	39	1	Jag	JAG041	#NULL!	2	8	2	pupil	0	0	0	0	0	24	0	0	0	0	0	#NULL!	#NULL!	#NULL!	#NULL!	#NULL!	1	0	0	0	0	#NULL!	0	0	0	0	0	0	0	0	0	#NULL!	1.38021	#NULL!	#NULL!	0	16	underwght	1	16
1	40	1	Jag	JAG042	#NULL!	2	12	3	pupil	0	0	0	0	0	0	0	0	0	0	0	#NULL!	#NULL!	#NULL!	#NULL!	#NULL!	0	0	0	0	0	#NULL!	0	0	0	0	0	0	0	0	0	#NULL!	#NULL!	#NULL!	#NULL!	0	18	underwght	1	18
1	41	1	Jag	JAG043	#NULL!	2	9	2	pupil	0	0	0	0	0	0	0	0	0	0	0	#NULL!	#NULL!	#NULL!	#NULL!	#NULL!	0	0	0	0	0	#NULL!	0	0	0	0	0	0	0	0	0	#NULL!	#NULL!	#NULL!	#NULL!	0	16	underwght	1	16
1	42	1	Jag	JAG044	72	2	6	1	pupil	0	0	22	24	528	0	0	0	0	1	1	0	0	0	0	1	0	0	0	0	0	#NULL!	0	0	0	0	0	0	0	0	0	2.72263	#NULL!	#NULL!	#NULL!	0	14	underwght	1	14
1	43	1	Jag	JAG045	#NULL!	2	8	2	pupil	0	0	2	0	48	0	0	0	0	1	0	0	0	0	0	0	0	0	0	0	0	#NULL!	0	0	0	0	0	0	0	0	0	1.68124	#NULL!	#NULL!	#NULL!	0	14	underwght	1	14
1	44	1	Jag	JAG046	0	2	5	1	pupil	0	0	6	0	144	24	0	0	0	1	0	0	0	0	0	0	1	0	0	0	0	#NULL!	0	0	0	0	0	0	0	0	0	2.15836	1.38021	#NULL!	#NULL!	0	2.64	high_WAZ	7	14
1	45	1	Jag	JAG047	0	2	5	1	pupil	0	0	10	24	240	0	0	0	0	1	1	0	0	0	0	1	0	0	0	0	0	#NULL!	0	0	0	0	0	0	0	0	0	2.38021	#NULL!	#NULL!	#NULL!	0	2.65	high_WAZ	7	14
1	46	1	Jag	JAG048	#NULL!	2	9	2	pupil	0	0	0	0	0	0	0	0	0	0	0	#NULL!	#NULL!	#NULL!	#NULL!	#NULL!	0	0	0	0	0	#NULL!	0	0	0	0	0	0	0	0	0	#NULL!	#NULL!	#NULL!	#NULL!	0	15	underwght	1	15
1	47	#NULL!	Jag	JAG049	#NULL!	2	12	3	pupil	0	0	0	0	0	0	#NULL!	0	#NULL!	0	0	#NULL!	#NULL!	#NULL!	#NULL!	#NULL!	0	#NULL!	0	#NULL!	#NULL!	#NULL!	#NULL!	#NULL!	#NULL!	0	0	#NULL!	#NULL!	0	0	#NULL!	#NULL!	#NULL!	#NULL!	0	15	underwght	1	15
1	48	1	Jag	JAG050	0	2	9	2	pupil	0	0	2	0	48	48	0	0	24	1	0	0	0	0	0	0	1	0	0	0	0	#NULL!	0	0	1	0	0	0	24	0	0	1.68124	1.68124	1.38021	#NULL!	0	13	underwght	1	13
1	49	1	Jag	JAG051	#NULL!	1	11	3	pupil	0	0	0	0	0	0	0	0	0	0	0	#NULL!	#NULL!	#NULL!	#NULL!	#NULL!	0	0	0	0	0	#NULL!	0	0	0	0	0	0	0	0	0	#NULL!	#NULL!	#NULL!	#NULL!	0	17	underwght	1	17
1	50	1	Jag	JAG052	0	1	12	3	pupil	0	0	2	0	48	0	48	#NULL!	0	1	0	0	0	0	0	0	0	1	#NULL!	0	0	#NULL!	0	0	0	0	0	0	0	0	0	1.68124	#NULL!	#NULL!	1.68124	0	15	underwght	1	15
1	51	1	Jag	JAG053	#NULL!	1	12	3	pupil	0	0	0	0	0	0	216	0	0	0	0	#NULL!	#NULL!	#NULL!	#NULL!	#NULL!	0	1	0	0	0	#NULL!	0	0	0	0	0	0	0	0	0	#NULL!	#NULL!	#NULL!	2.33445	0	16	underwght	1	16
1	52	1	Jag	JAG054	#NULL!	1	9	2	pupil	0	0	0	0	0	0	0	0	0	0	0	#NULL!	#NULL!	#NULL!	#NULL!	#NULL!	0	0	0	0	0	#NULL!	0	0	0	0	0	0	0	0	0	#NULL!	#NULL!	#NULL!	#NULL!	0	14	underwght	1	14
1	53	1	Jag	JAG055	#NULL!	1	8	2	pupil	0	0	0	0	0	24	0	0	0	0	0	#NULL!	#NULL!	#NULL!	#NULL!	#NULL!	1	0	0	0	0	#NULL!	0	0	0	0	0	0	0	0	0	#NULL!	1.38021	#NULL!	#NULL!	0	13	underwght	1	13
1	54	1	Jag	JAG056	#NULL!	1	10	3	pupil	0	0	0	0	0	0	0	0	24	0	0	#NULL!	#NULL!	#NULL!	#NULL!	#NULL!	0	0	0	0	0	#NULL!	0	0	1	0	0	0	0	0	0	#NULL!	#NULL!	1.38021	#NULL!	0	19	normal_wght	2	19
1	55	1	Jag	JAG057	0	1	12	3	pupil	0	0	6	0	144	0	0	0	0	1	0	0	0	0	0	0	0	0	0	0	0	#NULL!	0	0	0	0	0	0	0	0	0	2.15836	#NULL!	#NULL!	#NULL!	0	15	underwght	1	15
1	56	1	Jag	JAG058	0	1	11	3	pupil	0	0	8	24	192	0	0	0	120	1	1	0	0	0	0	1	0	0	0	0	0	#NULL!	0	0	1	0	0	0	0	0	0	2.2833	#NULL!	2.07918	#NULL!	0	14	underwght	1	14
1	57	1	Jag	JAG059	0	1	11	3	pupil	0	0	10	24	240	0	0	0	0	1	1	0	0	0	0	1	0	0	0	0	0	#NULL!	0	0	0	0	0	0	0	0	0	2.38021	#NULL!	#NULL!	#NULL!	0	14	underwght	1	14
1	58	1	Jag	JAG060	0	1	9	2	pupil	0	0	2	24	48	0	0	0	0	1	1	0	0	0	0	1	0	0	0	0	0	#NULL!	0	0	0	0	0	0	0	0	0	1.68124	#NULL!	#NULL!	#NULL!	0	15	underwght	1	15
1	59	#NULL!	Jag	JAG061	#NULL!	1	4	1	pupil	0	0	0	0	0	48	0	0	#NULL!	0	0	#NULL!	#NULL!	#NULL!	#NULL!	#NULL!	1	0	0	0	0	#NULL!	0	0	#NULL!	0	0	0	#NULL!	0	0	#NULL!	1.68124	#NULL!	#NULL!	0	-1.28	normal_WAZ	6	14
1	60	1	Jag	JAG062	0	2	6	1	pupil	0	0	5	0	120	0	0	96	0	1	0	0	0	0	0	0	0	0	1	0	0	1	0	0	0	0	0	24	0	0	0	2.07918	#NULL!	#NULL!	#NULL!	0	13	underwght	1	13
1	61	1	Jag	JAG063	48	2	4	1	pupil	0	0	2	24	48	0	96	0	0	1	1	0	0	0	0	1	0	1	0	0	0	#NULL!	0	0	0	0	0	0	0	0	0	1.68124	#NULL!	#NULL!	1.98227	0	1.3	normal_WAZ	6	14
1	62	1	Jag	JAG064	#NULL!	2	5	1	pupil	0	0	0	0	0	0	0	#NULL!	0	0	0	#NULL!	#NULL!	#NULL!	#NULL!	#NULL!	0	0	#NULL!	0	0	#NULL!	0	0	0	0	0	0	0	0	0	#NULL!	#NULL!	#NULL!	#NULL!	0	-0.51	normal_WAZ	6	13
1	63	1	Jag	JAG066	#NULL!	1	6	1	pupil	0	0	0	0	0	24	0	0	0	0	0	#NULL!	#NULL!	#NULL!	#NULL!	#NULL!	1	0	0	0	0	#NULL!	0	0	0	0	0	0	0	0	0	#NULL!	1.38021	#NULL!	#NULL!	0	10	underwght	1	10
1	64	1	Jag	JAG067	0	1	6	1	pupil	0	0	4	0	96	0	0	0	0	1	0	0	0	0	0	0	0	0	0	#NULL!	#NULL!	#NULL!	#NULL!	#NULL!	0	0	0	0	0	0	0	1.98227	#NULL!	#NULL!	#NULL!	0	11	underwght	1	11
1	65	1	Jag	JAG068	#NULL!	1	6	1	pupil	0	0	0	0	0	24	0	0	0	0	0	#NULL!	#NULL!	#NULL!	#NULL!	#NULL!	1	0	0	0	0	#NULL!	0	0	0	0	0	0	0	0	0	#NULL!	1.38021	#NULL!	#NULL!	0	9	underwght	1	9
1	66	1	Jag	JAG069	24	2	6	1	pupil	0	0	1	24	24	0	0	0	0	1	1	0	0	0	0	1	0	0	0	0	0	#NULL!	0	0	0	0	0	0	0	0	0	1.38021	#NULL!	#NULL!	#NULL!	0	10	underwght	1	10
1	67	1	Jag	JAG070	0	1	4	1	pupil	0	0	18	0	432	0	24	0	24	1	0	0	0	0	0	0	0	1	0	0	0	#NULL!	0	0	1	0	0	0	0	0	0	2.63548	#NULL!	1.38021	1.38021	0	-0.47	normal_WAZ	6	8
1	68	1	Jag	JAG071	48	1	6	1	pupil	0	0	4	0	96	0	0	0	0	1	0	0	0	0	0	0	0	0	0	0	0	#NULL!	0	0	0	24	0	0	0	1	0	1.98227	#NULL!	#NULL!	#NULL!	1	11	underwght	1	11
1	69	1	Jag	JAG072	#NULL!	2	6	1	pupil	0	0	0	0	0	0	0	0	0	0	0	#NULL!	#NULL!	#NULL!	#NULL!	#NULL!	0	0	0	0	0	#NULL!	0	0	0	0	0	0	0	0	0	#NULL!	#NULL!	#NULL!	#NULL!	0	13	underwght	1	13
1	70	1	Jag	JAG073	0	1	4	1	pupil	0	0	8	0	192	24	0	0	24	1	0	0	0	0	0	0	1	0	0	0	0	#NULL!	0	0	1	0	0	0	0	0	0	2.2833	1.38021	1.38021	#NULL!	0	0.26	normal_WAZ	6	14
1	71	1	Jag	JAG074	#NULL!	1	3	1	pupil	0	0	0	0	0	0	0	0	0	0	0	#NULL!	#NULL!	#NULL!	#NULL!	#NULL!	0	0	0	0	0	#NULL!	0	0	0	0	0	0	0	0	0	#NULL!	#NULL!	#NULL!	#NULL!	0	2.27	high_WAZ	7	15
1	72	1	Jag	JAG075	0	1	3	1	pupil	0	0	0	0	0	0	0	0	0	0	0	0	0	0	0	0	0	0	0	0	0	#NULL!	0	0	0	24	0	0	0	1	0	#NULL!	#NULL!	#NULL!	#NULL!	1	-0.56	normal_WAZ	6	8
1	73	#NULL!	Jag	JAG076	144	2	6	1	pupil	0	0	8	24	192	0	#NULL!	0	72	1	1	0	0	0	0	1	0	#NULL!	0	0	0	#NULL!	0	0	1	288	0	#NULL!	480	1	0	2.2833	#NULL!	1.85733	#NULL!	1	10	underwght	1	10
1	74	1	Jag	JAG077	#NULL!	2	6	1	pupil	0	0	0	0	0	72	0	0	0	0	0	#NULL!	#NULL!	#NULL!	#NULL!	#NULL!	1	0	0	0	0	#NULL!	0	0	0	0	0	0	0	0	0	#NULL!	1.85733	#NULL!	#NULL!	0	11	underwght	1	11
1	75	1	Jag	JAG078	#NULL!	2	3	1	pupil	0	0	0	0	0	0	0	0	0	0	0	#NULL!	#NULL!	#NULL!	#NULL!	#NULL!	0	0	0	#NULL!	#NULL!	#NULL!	#NULL!	#NULL!	0	0	0	0	0	0	0	#NULL!	#NULL!	#NULL!	#NULL!	0	-0.28	normal_WAZ	6	14
1	76	1	Jag	JAG079	0	2	4	1	pupil	0	0	0	24	0	0	0	0	0	0	1	0	0	0	0	1	0	0	0	0	0	#NULL!	0	0	0	1176	0	0	0	1	0	#NULL!	#NULL!	#NULL!	#NULL!	1	-0.54	normal_WAZ	6	15
1	77	1	Jag	JAG080	#NULL!	1	5	1	pupil	0	0	0	0	0	0	0	0	0	0	0	#NULL!	#NULL!	#NULL!	#NULL!	#NULL!	0	0	0	0	0	#NULL!	0	0	0	0	0	0	0	0	0	#NULL!	#NULL!	#NULL!	#NULL!	0	-0.6	normal_WAZ	6	15
1	78	1	Jag	JAG081	#NULL!	1	3	1	pupil	0	0	0	0	0	0	0	0	0	0	0	#NULL!	#NULL!	#NULL!	#NULL!	#NULL!	0	0	0	0	0	#NULL!	0	0	0	0	0	0	0	0	0	#NULL!	#NULL!	#NULL!	#NULL!	0	-0.56	normal_WAZ	6	7
1	79	1	Jag	JAG082	#NULL!	1	4	1	pupil	0	0	0	0	0	0	0	0	0	0	0	#NULL!	#NULL!	#NULL!	#NULL!	#NULL!	0	0	0	0	0	#NULL!	0	0	0	0	0	0	0	0	0	#NULL!	#NULL!	#NULL!	#NULL!	0	-1.26	normal_WAZ	6	8
1	80	1	Jag	JAG083	0	1	4	1	pupil	0	0	3	0	72	24	24	0	0	1	0	0	0	0	0	0	1	1	0	0	0	#NULL!	0	0	0	0	0	0	0	0	0	1.85733	1.38021	#NULL!	1.38021	0	-2.5	low_WAZ	5	13
1	81	1	Jag	JAG085	#NULL!	2	3	1	pupil	0	0	0	0	0	0	0	0	0	0	0	#NULL!	#NULL!	#NULL!	#NULL!	#NULL!	0	0	0	0	0	#NULL!	0	0	0	0	0	0	0	0	0	#NULL!	#NULL!	#NULL!	#NULL!	0	-0.86	normal_WAZ	6	14
1	82	1	Jag	JAG087	#NULL!	2	5	1	pupil	0	0	0	0	0	0	0	0	48	0	0	#NULL!	#NULL!	#NULL!	#NULL!	#NULL!	0	0	0	0	0	#NULL!	0	0	1	0	0	0	0	0	0	#NULL!	#NULL!	1.68124	#NULL!	0	-1.64	normal_WAZ	6	15
1	83	1	Jag	JAG088	#NULL!	1	6	1	pupil	0	0	0	0	0	48	0	0	48	0	0	#NULL!	#NULL!	#NULL!	#NULL!	#NULL!	1	0	0	0	0	#NULL!	0	0	1	0	0	0	0	0	0	#NULL!	1.68124	1.68124	#NULL!	0	14	underwght	1	14
1	84	1	Jag	JAG089	0	1	3	1	pupil	0	0	8	24	192	0	0	0	0	1	1	0	0	0	0	1	0	0	0	0	0	#NULL!	0	0	0	0	0	0	0	0	0	2.2833	#NULL!	#NULL!	#NULL!	0	-2.65	low_WAZ	5	15
1	85	1	Jag	JAG091	360	1	5	1	pupil	0	0	0	0	0	0	0	0	0	0	0	24	1	0	0	1	0	0	0	0	0	#NULL!	0	0	0	528	0	0	0	1	0	#NULL!	#NULL!	#NULL!	#NULL!	1	-3.25	low_WAZ	5	15
1	86	1	Jag	JAG092	#NULL!	2	4	1	pupil	0	0	0	0	0	0	0	0	0	0	0	#NULL!	#NULL!	#NULL!	#NULL!	#NULL!	0	0	0	0	0	#NULL!	0	0	0	0	0	0	0	0	0	#NULL!	#NULL!	#NULL!	#NULL!	0	-0.54	normal_WAZ	6	16
1	87	1	Jag	JAG093	#NULL!	2	5	1	pupil	0	0	0	0	0	0	0	0	0	0	0	#NULL!	#NULL!	#NULL!	#NULL!	#NULL!	0	0	0	0	0	#NULL!	0	0	0	0	0	0	0	0	0	#NULL!	#NULL!	#NULL!	#NULL!	0	-1.9	normal_WAZ	6	13
1	88	1	Jag	JAG095	#NULL!	1	4	1	pupil	0	0	0	0	0	24	0	0	0	0	0	#NULL!	#NULL!	#NULL!	#NULL!	#NULL!	1	0	0	0	0	#NULL!	0	0	0	0	0	0	0	0	0	#NULL!	1.38021	#NULL!	#NULL!	0	-2.84	low_WAZ	5	17
1	89	1	Jag	JAG096	0	2	5	1	pupil	0	0	1	0	24	0	0	0	0	1	0	0	0	0	0	0	0	0	0	0	0	#NULL!	0	0	0	0	0	0	0	0	0	1.38021	#NULL!	#NULL!	#NULL!	0	-2.17	low_WAZ	5	14
1	90	1	Jag	JAG097	0	1	4	1	pupil	0	0	76	26	1824	0	0	0	0	1	1	0	0	0	0	1	0	0	0	0	0	#NULL!	0	0	0	0	0	0	0	0	0	3.26103	#NULL!	#NULL!	#NULL!	0	-0.45	normal_WAZ	6	15
1	91	1	Jag	JAG098	0	2	3	1	pupil	0	0	28	72	672	0	24	0	0	1	1	0	0	0	0	1	0	1	0	0	0	#NULL!	0	0	0	0	0	48	0	0	0	2.82737	#NULL!	#NULL!	1.38021	0	0.03	normal_WAZ	6	14
1	92	1	Jag	JAG099	#NULL!	2	5	1	pupil	0	0	0	0	0	0	24	#NULL!	24	0	0	#NULL!	#NULL!	#NULL!	#NULL!	#NULL!	0	1	#NULL!	0	0	#NULL!	0	0	1	0	0	0	48	0	0	#NULL!	#NULL!	1.38021	1.38021	0	-1.16	normal_WAZ	6	11
1	93	1	Jag	JAG100	0	1	5	1	pupil	0	0	9	0	216	0	0	0	0	1	0	0	0	0	0	0	0	0	0	0	0	#NULL!	0	0	0	1176	0	0	0	1	0	2.33445	#NULL!	#NULL!	#NULL!	1	-1.54	normal_WAZ	6	14
1	94	1	Jag	JAG101	#NULL!	2	3	1	pupil	0	0	100	#NULL!	2400	0	0	0	0	1	#NULL!	#NULL!	#NULL!	#NULL!	#NULL!	#NULL!	0	0	0	#NULL!	#NULL!	#NULL!	#NULL!	#NULL!	0	960	0	0	0	1	0	3.38021	#NULL!	#NULL!	#NULL!	1	0.41	normal_WAZ	6	16
1	95	1	Jag	JAG102	#NULL!	2	5	1	pupil	0	0	0	0	0	0	0	0	0	0	0	#NULL!	#NULL!	#NULL!	#NULL!	#NULL!	0	0	0	0	0	#NULL!	0	0	0	0	0	0	0	0	0	#NULL!	#NULL!	#NULL!	#NULL!	0	-0.12	normal_WAZ	6	14
1	96	1	Jag	JAG104	#NULL!	1	4	1	pupil	0	0	0	0	0	48	0	0	0	0	0	#NULL!	#NULL!	#NULL!	#NULL!	#NULL!	1	0	0	0	0	#NULL!	0	0	0	0	1	0	0	0	0	#NULL!	1.68124	#NULL!	#NULL!	0	-1.85	normal_WAZ	6	13
1	97	1	Jag	JAG105	168	1	5	1	pupil	0	0	18	48	432	0	0	0	0	1	1	0	0	0	0	1	0	0	0	0	0	#NULL!	0	0	0	192	0	0	0	1	0	2.63548	#NULL!	#NULL!	#NULL!	1	-0.38	normal_WAZ	6	16
1	98	1	Jag	JAG119	#NULL!	2	16	4	pupil	0	0	2	#NULL!	48	0	0	0	0	1	#NULL!	#NULL!	#NULL!	#NULL!	#NULL!	#NULL!	0	0	0	0	0	#NULL!	0	0	0	1656	0	0	0	1	0	1.68124	#NULL!	#NULL!	#NULL!	1	15	underwght	1	15
2	99	1	Koj	KOJ002	96	1	12	3	pupil	0	0	0	0	0	0	0	0	0	0	0	0	0	0	0	0	0	0	0	0	0	#NULL!	0	0	0	672	0	0	0	1	0	#NULL!	#NULL!	#NULL!	#NULL!	1	16	underwght	1	16
2	100	1	Koj	KOJ003	#NULL!	2	14	4	pupil	0	0	0	0	0	0	0	0	0	0	0	#NULL!	#NULL!	#NULL!	#NULL!	#NULL!	0	0	0	0	0	#NULL!	0	0	0	0	0	0	0	0	0	#NULL!	#NULL!	#NULL!	#NULL!	0	20	normal_wght	2	20
2	101	1	Koj	KOJ004	#NULL!	2	14	4	pupil	0	0	0	0	0	48	0	0	0	0	0	#NULL!	#NULL!	#NULL!	#NULL!	#NULL!	1	0	0	0	0	#NULL!	0	0	0	0	0	0	0	0	0	#NULL!	1.68124	#NULL!	#NULL!	0	15	underwght	1	15
2	102	1	Koj	KOJ005	0	1	14	4	pupil	0	0	3	0	72	0	0	0	0	1	0	0	0	0	0	0	0	0	0	0	0	#NULL!	0	0	0	0	0	0	0	0	0	1.85733	#NULL!	#NULL!	#NULL!	0	17	underwght	1	17
2	103	1	Koj	KOJ006	#NULL!	2	14	4	pupil	0	0	0	0	0	0	0	0	0	0	0	#NULL!	#NULL!	#NULL!	#NULL!	#NULL!	0	0	0	0	0	#NULL!	0	0	0	0	0	0	0	0	0	#NULL!	#NULL!	#NULL!	#NULL!	0	20	normal_wght	2	20
2	104	1	Koj	KOJ007	#NULL!	1	14	4	pupil	0	0	0	0	0	0	0	0	0	0	0	#NULL!	#NULL!	#NULL!	#NULL!	#NULL!	0	0	0	0	0	#NULL!	0	0	0	0	0	0	0	0	0	#NULL!	#NULL!	#NULL!	#NULL!	0	19	normal_wght	2	19
2	105	1	Koj	KOJ008	#NULL!	1	13	4	pupil	0	0	0	0	0	24	0	0	0	0	0	#NULL!	#NULL!	#NULL!	#NULL!	#NULL!	1	0	0	0	0	#NULL!	0	0	0	0	0	0	0	0	0	#NULL!	1.38021	#NULL!	#NULL!	0	18	underwght	1	18
2	106	1	Koj	KOJ009	#NULL!	2	15	4	pupil	0	0	0	0	0	0	0	0	0	0	0	#NULL!	#NULL!	#NULL!	#NULL!	#NULL!	0	0	0	0	0	#NULL!	0	0	0	0	0	0	0	0	0	#NULL!	#NULL!	#NULL!	#NULL!	0	20	normal_wght	2	20
2	107	1	Koj	KOJ011	#NULL!	1	12	3	pupil	0	0	0	0	0	0	0	#NULL!	0	0	0	#NULL!	#NULL!	#NULL!	#NULL!	#NULL!	0	0	#NULL!	0	0	#NULL!	0	0	0	0	0	0	0	0	0	#NULL!	#NULL!	#NULL!	#NULL!	0	18	underwght	1	18
2	108	1	Koj	KOJ012	#NULL!	1	12	3	pupil	0	0	0	0	0	0	0	#NULL!	24	0	0	#NULL!	#NULL!	#NULL!	#NULL!	#NULL!	0	0	#NULL!	0	0	#NULL!	0	0	1	0	0	0	0	0	0	#NULL!	#NULL!	1.38021	#NULL!	0	15	underwght	1	15
2	109	1	Koj	KOJ013	#NULL!	2	14	4	pupil	0	0	0	0	0	0	0	#NULL!	0	0	0	#NULL!	#NULL!	#NULL!	#NULL!	#NULL!	0	0	#NULL!	0	0	#NULL!	0	0	0	0	0	0	0	0	0	#NULL!	#NULL!	#NULL!	#NULL!	0	19	normal_wght	2	19
2	110	1	Koj	KOJ014	#NULL!	1	13	4	pupil	0	0	0	0	0	0	0	#NULL!	0	0	0	#NULL!	#NULL!	#NULL!	#NULL!	#NULL!	0	0	#NULL!	0	0	#NULL!	0	0	0	0	0	0	0	0	0	#NULL!	#NULL!	#NULL!	#NULL!	0	19	normal_wght	2	19
2	111	1	Koj	KOJ015	#NULL!	2	14	4	pupil	0	0	0	0	0	0	0	0	0	0	0	#NULL!	#NULL!	#NULL!	#NULL!	#NULL!	0	0	0	0	0	#NULL!	0	0	0	0	0	0	0	0	0	#NULL!	#NULL!	#NULL!	#NULL!	0	19	normal_wght	2	19
2	112	1	Koj	KOJ016	#NULL!	2	11	3	pupil	0	0	0	0	0	0	0	0	0	0	0	#NULL!	#NULL!	#NULL!	#NULL!	#NULL!	0	0	0	0	0	#NULL!	0	0	0	0	0	0	0	0	0	#NULL!	#NULL!	#NULL!	#NULL!	0	17	underwght	1	17
2	113	1	Koj	KOJ017	#NULL!	1	10	3	pupil	0	0	0	0	0	0	0	0	0	0	0	#NULL!	#NULL!	#NULL!	#NULL!	#NULL!	0	0	0	0	0	#NULL!	0	0	0	0	0	0	0	0	0	#NULL!	#NULL!	#NULL!	#NULL!	0	16	underwght	1	16
2	114	1	Koj	KOJ018	#NULL!	1	10	3	pupil	0	0	0	0	0	0	0	0	0	0	0	#NULL!	#NULL!	#NULL!	#NULL!	#NULL!	0	0	0	0	0	#NULL!	0	0	0	0	0	0	0	0	0	#NULL!	#NULL!	#NULL!	#NULL!	0	17	underwght	1	17
2	115	1	Koj	KOJ019	#NULL!	1	10	3	pupil	0	0	0	0	0	0	0	0	0	0	0	#NULL!	#NULL!	#NULL!	#NULL!	#NULL!	0	0	0	0	0	#NULL!	0	0	0	0	0	0	0	0	0	#NULL!	#NULL!	#NULL!	#NULL!	0	15	underwght	1	15
2	116	1	Koj	KOJ020	#NULL!	1	10	3	pupil	0	0	0	0	0	0	0	0	0	0	0	#NULL!	#NULL!	#NULL!	#NULL!	#NULL!	0	0	0	0	0	#NULL!	0	0	0	0	0	0	0	0	0	#NULL!	#NULL!	#NULL!	#NULL!	0	15	underwght	1	15
2	117	1	Koj	KOJ021	#NULL!	1	11	3	pupil	0	0	0	0	0	0	0	0	0	0	0	#NULL!	#NULL!	#NULL!	#NULL!	#NULL!	0	0	0	0	0	#NULL!	0	0	0	0	0	0	0	0	0	#NULL!	#NULL!	#NULL!	#NULL!	0	17	underwght	1	17
2	118	1	Koj	KOJ022	#NULL!	1	14	4	pupil	0	0	0	0	0	0	0	0	0	0	0	#NULL!	#NULL!	#NULL!	#NULL!	#NULL!	0	0	0	0	0	#NULL!	0	0	0	0	0	0	0	0	0	#NULL!	#NULL!	#NULL!	#NULL!	0	21	normal_wght	2	21
2	119	1	Koj	KOJ023	#NULL!	2	13	4	pupil	0	0	0	0	0	0	0	0	0	0	0	#NULL!	#NULL!	#NULL!	#NULL!	#NULL!	0	0	0	0	0	#NULL!	0	0	0	0	0	0	0	0	0	#NULL!	#NULL!	#NULL!	#NULL!	0	17	underwght	1	17
2	120	1	Koj	KOJ024	#NULL!	1	12	3	pupil	0	0	0	0	0	0	0	0	0	0	0	#NULL!	#NULL!	#NULL!	#NULL!	#NULL!	0	0	0	0	0	#NULL!	0	0	0	0	0	0	0	0	0	#NULL!	#NULL!	#NULL!	#NULL!	0	16	underwght	1	16
2	121	1	Koj	KOJ025	#NULL!	1	10	3	pupil	0	0	0	0	0	0	0	0	0	0	0	#NULL!	#NULL!	#NULL!	#NULL!	#NULL!	0	0	0	0	0	#NULL!	0	0	0	0	0	0	0	0	0	#NULL!	#NULL!	#NULL!	#NULL!	0	13	underwght	1	13
2	122	1	Koj	KOJ026	#NULL!	2	11	3	pupil	0	0	0	0	0	0	0	0	0	0	0	#NULL!	#NULL!	#NULL!	#NULL!	#NULL!	0	0	0	0	0	#NULL!	0	0	0	0	0	0	0	0	0	#NULL!	#NULL!	#NULL!	#NULL!	0	17	underwght	1	17
2	123	1	Koj	KOJ027	#NULL!	2	10	3	pupil	0	0	0	0	0	24	0	0	0	0	0	#NULL!	#NULL!	#NULL!	#NULL!	#NULL!	1	0	0	0	0	#NULL!	0	0	0	0	0	0	0	0	0	#NULL!	1.38021	#NULL!	#NULL!	0	15	underwght	1	15
2	124	1	Koj	KOJ028	#NULL!	1	10	3	pupil	0	0	0	0	0	0	0	0	0	0	0	#NULL!	#NULL!	#NULL!	#NULL!	#NULL!	0	0	0	0	0	#NULL!	0	0	0	0	0	0	0	0	0	#NULL!	#NULL!	#NULL!	#NULL!	0	16	underwght	1	16
2	125	1	Koj	KOJ029	#NULL!	2	14	4	pupil	0	0	0	0	0	0	0	0	0	0	0	#NULL!	#NULL!	#NULL!	#NULL!	#NULL!	0	0	0	0	0	#NULL!	0	0	0	0	0	0	0	0	0	#NULL!	#NULL!	#NULL!	#NULL!	0	18	underwght	1	18
2	126	1	Koj	KOJ030	#NULL!	2	14	4	pupil	0	0	0	0	0	0	0	0	0	0	0	#NULL!	#NULL!	#NULL!	#NULL!	#NULL!	0	0	0	0	0	#NULL!	0	0	0	0	0	0	0	0	0	#NULL!	#NULL!	#NULL!	#NULL!	0	21	normal_wght	2	21
2	127	1	Koj	KOJ031	#NULL!	1	13	4	pupil	0	0	0	0	0	0	0	0	0	0	0	#NULL!	#NULL!	#NULL!	#NULL!	#NULL!	0	0	0	0	0	#NULL!	0	0	0	0	0	0	0	0	0	#NULL!	#NULL!	#NULL!	#NULL!	0	20	normal_wght	2	20
2	128	1	Koj	KOJ032	#NULL!	1	13	4	pupil	0	0	0	0	0	0	0	0	0	0	0	#NULL!	#NULL!	#NULL!	#NULL!	#NULL!	0	0	0	0	0	#NULL!	0	0	0	0	0	0	0	0	0	#NULL!	#NULL!	#NULL!	#NULL!	0	16	underwght	1	16
2	129	1	Koj	KOJ033	#NULL!	2	13	4	pupil	0	0	0	0	0	0	0	0	0	0	0	#NULL!	#NULL!	#NULL!	#NULL!	#NULL!	0	0	0	0	0	#NULL!	0	0	0	0	0	0	0	0	0	#NULL!	#NULL!	#NULL!	#NULL!	0	18	underwght	1	18
2	130	1	Koj	KOJ034	#NULL!	2	13	4	pupil	0	0	0	0	0	0	0	0	0	0	0	#NULL!	#NULL!	#NULL!	#NULL!	#NULL!	0	0	0	0	0	#NULL!	0	0	0	0	0	0	0	0	0	#NULL!	#NULL!	#NULL!	#NULL!	0	14	underwght	1	14
2	131	1	Koj	KOJ035	#NULL!	2	10	3	pupil	0	0	0	0	0	0	0	0	0	0	0	#NULL!	#NULL!	#NULL!	#NULL!	#NULL!	0	0	0	0	0	#NULL!	0	0	0	0	0	0	0	0	0	#NULL!	#NULL!	#NULL!	#NULL!	0	15	underwght	1	15
2	132	1	Koj	KOJ036	#NULL!	2	13	4	pupil	0	0	0	0	0	0	0	0	0	0	0	#NULL!	#NULL!	#NULL!	#NULL!	#NULL!	0	0	0	0	0	#NULL!	0	0	0	0	0	0	0	0	0	#NULL!	#NULL!	#NULL!	#NULL!	0	16	underwght	1	16
2	133	1	Koj	KOJ037	#NULL!	1	13	4	pupil	0	0	0	0	0	0	0	0	0	0	0	#NULL!	#NULL!	#NULL!	#NULL!	#NULL!	0	0	0	0	0	#NULL!	0	0	0	0	0	0	0	0	0	#NULL!	#NULL!	#NULL!	#NULL!	0	20	normal_wght	2	20
2	134	1	Koj	KOJ038	#NULL!	2	13	4	pupil	0	0	0	0	0	0	0	0	0	0	0	#NULL!	#NULL!	#NULL!	#NULL!	#NULL!	0	0	0	0	0	#NULL!	0	0	0	0	0	0	0	0	0	#NULL!	#NULL!	#NULL!	#NULL!	0	19	normal_wght	2	19
2	135	1	Koj	KOJ039	#NULL!	2	12	3	pupil	0	0	0	0	0	0	0	0	0	0	0	#NULL!	#NULL!	#NULL!	#NULL!	#NULL!	0	0	0	0	0	#NULL!	0	0	0	0	0	0	0	0	0	#NULL!	#NULL!	#NULL!	#NULL!	0	16	underwght	1	16
2	136	1	Koj	KOJ040	#NULL!	2	13	4	pupil	0	0	0	0	0	0	0	0	0	0	0	#NULL!	#NULL!	#NULL!	#NULL!	#NULL!	0	0	0	0	0	#NULL!	0	0	0	0	0	0	0	0	0	#NULL!	#NULL!	#NULL!	#NULL!	0	16	underwght	1	16
2	137	1	Koj	KOJ041	#NULL!	1	13	4	pupil	0	0	0	0	0	0	0	0	0	0	0	#NULL!	#NULL!	#NULL!	#NULL!	#NULL!	0	0	0	0	0	#NULL!	0	0	0	0	0	0	0	0	0	#NULL!	#NULL!	#NULL!	#NULL!	0	17	underwght	1	17
2	138	1	Koj	KOJ042	#NULL!	1	13	4	pupil	0	0	0	0	0	0	0	0	24	0	0	#NULL!	#NULL!	#NULL!	#NULL!	#NULL!	0	0	0	0	0	#NULL!	0	0	1	0	0	0	0	0	0	#NULL!	#NULL!	1.38021	#NULL!	0	17	underwght	1	17
2	139	1	Koj	KOJ043	#NULL!	2	12	3	pupil	0	0	0	0	0	0	0	0	0	0	0	#NULL!	#NULL!	#NULL!	#NULL!	#NULL!	0	0	0	0	0	#NULL!	0	0	0	0	0	0	0	0	0	#NULL!	#NULL!	#NULL!	#NULL!	0	16	underwght	1	16
2	140	1	Koj	KOJ044	0	1	13	4	pupil	0	0	6	24	144	0	0	0	0	1	1	0	0	0	0	1	0	0	0	0	0	#NULL!	0	0	0	0	0	0	0	0	0	2.15836	#NULL!	#NULL!	#NULL!	0	16	underwght	1	16
2	141	1	Koj	KOJ045	#NULL!	1	6	1	pupil	0	0	0	0	0	0	0	0	0	0	0	#NULL!	#NULL!	#NULL!	#NULL!	#NULL!	0	0	0	0	0	#NULL!	0	0	0	0	0	0	0	0	0	#NULL!	#NULL!	#NULL!	#NULL!	0	15	underwght	1	15
2	142	1	Koj	KOJ046	#NULL!	1	6	1	pupil	0	0	0	0	0	0	0	0	0	0	0	#NULL!	#NULL!	#NULL!	#NULL!	#NULL!	0	0	0	0	0	#NULL!	0	0	0	0	0	0	0	0	0	#NULL!	#NULL!	#NULL!	#NULL!	0	15	underwght	1	15
2	143	1	Koj	KOJ047	#NULL!	1	5	1	pupil	0	0	0	0	0	0	0	0	0	0	0	#NULL!	#NULL!	#NULL!	#NULL!	#NULL!	0	0	0	0	0	#NULL!	0	0	0	0	0	0	0	0	0	#NULL!	#NULL!	#NULL!	#NULL!	0	-0.6	normal_WAZ	6	14
2	144	1	Koj	KOJ048	#NULL!	2	5	1	pupil	0	0	0	0	0	0	0	0	0	0	0	#NULL!	#NULL!	#NULL!	#NULL!	#NULL!	0	0	0	0	0	#NULL!	0	0	0	0	1	0	0	0	0	#NULL!	#NULL!	#NULL!	#NULL!	0	-0.12	normal_WAZ	6	15
2	145	1	Koj	KOJ049	#NULL!	2	5	1	pupil	0	0	0	0	0	0	0	0	48	0	0	#NULL!	#NULL!	#NULL!	#NULL!	#NULL!	0	0	0	0	0	#NULL!	0	0	1	0	0	0	0	0	0	#NULL!	#NULL!	1.68124	#NULL!	0	-0.12	normal_WAZ	6	14
2	146	1	Koj	KOJ050	#NULL!	2	8	2	pupil	0	0	0	0	0	0	0	0	0	0	0	#NULL!	#NULL!	#NULL!	#NULL!	#NULL!	0	0	0	0	0	#NULL!	0	0	0	0	0	0	0	0	0	#NULL!	#NULL!	#NULL!	#NULL!	0	14	underwght	1	14
2	147	1	Koj	KOJ051	#NULL!	2	3	1	pupil	0	0	0	0	0	0	0	0	0	0	0	#NULL!	#NULL!	#NULL!	#NULL!	#NULL!	0	0	0	0	0	#NULL!	0	0	0	0	0	0	0	0	0	#NULL!	#NULL!	#NULL!	#NULL!	0	0.04	normal_WAZ	6	16
2	148	1	Koj	KOJ052	#NULL!	2	5	1	pupil	0	0	0	0	0	0	0	0	0	0	0	#NULL!	#NULL!	#NULL!	#NULL!	#NULL!	0	0	0	0	0	#NULL!	0	0	0	0	0	0	0	0	0	#NULL!	#NULL!	#NULL!	#NULL!	0	0.9	normal_WAZ	6	15
2	149	1	Koj	KOJ053	#NULL!	2	5	1	pupil	0	0	0	0	0	0	0	0	0	0	0	#NULL!	#NULL!	#NULL!	#NULL!	#NULL!	0	0	0	0	0	#NULL!	0	0	0	0	0	0	0	0	0	#NULL!	#NULL!	#NULL!	#NULL!	0	0.9	normal_WAZ	6	11
2	150	1	Koj	KOJ054	0	2	5	1	pupil	0	0	9	0	216	0	0	0	0	1	0	0	0	0	0	0	0	0	0	0	0	#NULL!	0	0	0	0	0	0	0	0	0	2.33445	#NULL!	#NULL!	#NULL!	0	-1.64	normal_WAZ	6	13
2	151	1	Koj	KOJ055	#NULL!	1	5	1	pupil	0	0	0	0	0	0	0	0	0	0	0	#NULL!	#NULL!	#NULL!	#NULL!	#NULL!	0	0	0	#NULL!	#NULL!	#NULL!	#NULL!	#NULL!	0	0	0	0	0	0	0	#NULL!	#NULL!	#NULL!	#NULL!	0	16	high_WAZ	7	16
2	152	1	Koj	KOJ056	#NULL!	1	5	1	pupil	0	0	0	0	0	0	0	0	0	0	0	#NULL!	#NULL!	#NULL!	#NULL!	#NULL!	0	0	0	0	0	#NULL!	0	0	0	0	0	0	0	0	0	#NULL!	#NULL!	#NULL!	#NULL!	0	-0.17	normal_WAZ	6	15
2	153	1	Koj	KOJ057	#NULL!	1	6	1	pupil	0	0	0	0	0	0	0	0	0	0	0	#NULL!	#NULL!	#NULL!	#NULL!	#NULL!	0	0	0	0	0	#NULL!	0	0	0	0	0	0	0	0	0	#NULL!	#NULL!	#NULL!	#NULL!	0	16	underwght	1	16
2	154	1	Koj	KOJ058	#NULL!	1	4	1	pupil	0	0	0	0	0	0	0	0	0	0	0	#NULL!	#NULL!	#NULL!	#NULL!	#NULL!	0	0	0	0	0	#NULL!	0	0	0	0	0	0	0	0	0	#NULL!	#NULL!	#NULL!	#NULL!	0	-0.71	normal_WAZ	6	13
2	155	1	Koj	KOJ059	#NULL!	1	7	2	pupil	0	0	0	0	0	0	24	0	0	0	0	#NULL!	#NULL!	#NULL!	#NULL!	#NULL!	0	1	0	0	0	#NULL!	0	0	0	0	0	0	0	0	0	#NULL!	#NULL!	#NULL!	1.38021	0	14	underwght	1	14
2	156	1	Koj	KOJ060	#NULL!	2	3	1	pupil	0	0	0	0	0	0	0	0	0	0	0	#NULL!	#NULL!	#NULL!	#NULL!	#NULL!	0	0	0	0	0	#NULL!	0	0	0	0	0	0	0	0	0	#NULL!	#NULL!	#NULL!	#NULL!	0	-1.17	normal_WAZ	6	15
2	157	1	Koj	KOJ061	#NULL!	1	7	2	pupil	0	0	0	0	0	0	0	0	0	0	0	#NULL!	#NULL!	#NULL!	#NULL!	#NULL!	0	0	0	0	0	#NULL!	0	0	0	0	0	0	0	0	0	#NULL!	#NULL!	#NULL!	#NULL!	0	15	underwght	1	15
2	158	1	Koj	KOJ062	0	1	7	2	pupil	0	0	1	0	24	48	0	0	0	1	0	0	0	0	0	0	1	0	0	0	0	#NULL!	0	0	0	0	0	0	0	0	0	1.38021	1.68124	#NULL!	#NULL!	0	15	underwght	1	15
2	159	1	Koj	KOJ063	#NULL!	2	7	2	pupil	0	0	0	0	0	0	0	0	0	0	0	#NULL!	#NULL!	#NULL!	#NULL!	#NULL!	0	0	0	0	0	#NULL!	0	0	0	0	0	0	0	0	0	#NULL!	#NULL!	#NULL!	#NULL!	0	14	underwght	1	14
2	160	#NULL!	Koj	KOJ064	#NULL!	2	7	2	pupil	0	0	0	0	0	0	#NULL!	0	24	0	0	#NULL!	#NULL!	#NULL!	#NULL!	#NULL!	0	#NULL!	0	0	0	#NULL!	0	0	1	0	0	#NULL!	48	0	0	#NULL!	#NULL!	1.38021	#NULL!	0	13	underwght	1	13
2	161	1	Koj	KOJ065	#NULL!	2	8	2	pupil	0	0	0	0	0	0	0	0	0	0	0	#NULL!	#NULL!	#NULL!	#NULL!	#NULL!	0	0	0	0	0	#NULL!	0	0	0	0	0	0	0	0	0	#NULL!	#NULL!	#NULL!	#NULL!	0	15	underwght	1	15
2	162	1	Koj	KOJ066	216	2	9	2	pupil	0	0	3	0	72	0	0	0	0	1	0	0	0	0	0	0	0	0	0	0	0	#NULL!	0	0	0	816	0	0	0	1	0	1.85733	#NULL!	#NULL!	#NULL!	1	16	underwght	1	16
2	163	1	Koj	KOJ067	#NULL!	2	7	2	pupil	0	0	0	0	0	0	0	#NULL!	0	0	0	#NULL!	#NULL!	#NULL!	#NULL!	#NULL!	0	0	#NULL!	0	0	#NULL!	0	0	0	0	0	0	0	0	0	#NULL!	#NULL!	#NULL!	#NULL!	0	12	underwght	1	12
2	164	1	Koj	KOJ068	#NULL!	1	7	2	pupil	0	0	0	0	0	0	0	#NULL!	0	0	0	#NULL!	#NULL!	#NULL!	#NULL!	#NULL!	0	0	#NULL!	0	0	#NULL!	0	0	0	0	0	0	0	0	0	#NULL!	#NULL!	#NULL!	#NULL!	0	14	underwght	1	14
2	165	1	Koj	KOJ069	#NULL!	1	7	2	pupil	0	0	0	0	0	48	0	#NULL!	0	0	0	#NULL!	#NULL!	#NULL!	#NULL!	#NULL!	1	0	#NULL!	0	0	#NULL!	0	0	0	0	0	0	0	0	0	#NULL!	1.68124	#NULL!	#NULL!	0	13	underwght	1	13
2	166	1	Koj	KOJ070	#NULL!	1	7	2	pupil	0	0	0	0	0	0	0	#NULL!	0	0	0	#NULL!	#NULL!	#NULL!	#NULL!	#NULL!	0	0	#NULL!	0	0	#NULL!	0	0	0	0	0	0	0	0	0	#NULL!	#NULL!	#NULL!	#NULL!	0	14	underwght	1	14
2	167	1	Koj	KOJ071	0	1	8	2	pupil	0	0	4	0	96	0	0	#NULL!	0	1	0	0	0	0	0	0	0	0	#NULL!	0	0	#NULL!	0	0	0	0	0	0	0	0	0	1.98227	#NULL!	#NULL!	#NULL!	0	14	underwght	1	14
2	168	1	Koj	KOJ072	#NULL!	2	8	2	pupil	0	0	0	0	0	0	0	#NULL!	0	0	0	#NULL!	#NULL!	#NULL!	#NULL!	#NULL!	0	0	#NULL!	0	0	#NULL!	0	0	0	0	0	0	0	0	0	#NULL!	#NULL!	#NULL!	#NULL!	0	11	underwght	1	11
2	169	1	Koj	KOJ073	#NULL!	2	9	2	pupil	0	0	0	0	0	0	0	0	0	0	0	#NULL!	#NULL!	#NULL!	#NULL!	#NULL!	0	0	0	#NULL!	#NULL!	#NULL!	#NULL!	#NULL!	0	0	0	0	0	0	0	#NULL!	#NULL!	#NULL!	#NULL!	0	15	underwght	1	15
2	170	1	Koj	KOJ074	#NULL!	2	7	2	pupil	0	0	0	0	0	0	0	#NULL!	0	0	0	#NULL!	#NULL!	#NULL!	#NULL!	#NULL!	0	0	#NULL!	0	0	#NULL!	0	0	0	0	0	0	0	0	0	#NULL!	#NULL!	#NULL!	#NULL!	0	14	underwght	1	14
2	171	1	Koj	KOJ075	0	2	8	2	pupil	0	0	2	0	48	0	0	0	0	1	0	0	0	0	0	0	0	0	0	#NULL!	#NULL!	#NULL!	#NULL!	#NULL!	0	0	0	0	0	0	0	1.68124	#NULL!	#NULL!	#NULL!	0	15	underwght	1	15
2	172	1	Koj	KOJ076	#NULL!	1	12	3	pupil	0	0	0	0	0	0	0	#NULL!	0	0	0	#NULL!	#NULL!	#NULL!	#NULL!	#NULL!	0	0	#NULL!	0	0	#NULL!	0	0	0	0	0	0	0	0	0	#NULL!	#NULL!	#NULL!	#NULL!	0	15	underwght	1	15
2	173	1	Koj	KOJ078	#NULL!	1	12	3	pupil	0	0	0	0	0	0	0	#NULL!	48	0	0	#NULL!	#NULL!	#NULL!	#NULL!	#NULL!	0	0	#NULL!	0	0	#NULL!	0	0	1	0	0	0	0	0	0	#NULL!	#NULL!	1.68124	#NULL!	0	17	underwght	1	17
2	174	1	Koj	KOJ079	#NULL!	2	12	3	pupil	0	0	0	0	0	0	0	0	0	0	0	#NULL!	#NULL!	#NULL!	#NULL!	#NULL!	0	0	0	#NULL!	#NULL!	#NULL!	#NULL!	#NULL!	0	0	0	0	0	0	0	#NULL!	#NULL!	#NULL!	#NULL!	0	13	underwght	1	13
2	175	1	Koj	KOJ081	0	2	12	3	pupil	0	0	5	0	120	48	0	#NULL!	0	1	0	0	0	0	0	0	1	0	#NULL!	0	0	#NULL!	0	0	0	0	0	0	0	0	0	2.07918	1.68124	#NULL!	#NULL!	0	16	underwght	1	16
2	176	1	Koj	KOJ082	#NULL!	2	11	3	pupil	0	0	0	0	0	0	0	#NULL!	0	0	0	#NULL!	#NULL!	#NULL!	#NULL!	#NULL!	0	0	#NULL!	0	0	#NULL!	0	0	0	0	0	0	0	0	0	#NULL!	#NULL!	#NULL!	#NULL!	0	14	underwght	1	14
2	177	1	Koj	KOJ083	#NULL!	2	12	3	pupil	0	0	0	0	0	0	0	#NULL!	24	0	0	#NULL!	#NULL!	#NULL!	#NULL!	#NULL!	0	0	#NULL!	0	0	#NULL!	0	0	1	0	0	0	#NULL!	0	0	#NULL!	#NULL!	1.38021	#NULL!	0	12	underwght	1	12
2	178	1	Koj	KOJ084	#NULL!	2	12	3	pupil	0	0	0	0	0	0	0	0	0	0	0	#NULL!	#NULL!	#NULL!	#NULL!	#NULL!	0	0	0	0	0	#NULL!	0	0	0	0	0	0	0	0	0	#NULL!	#NULL!	#NULL!	#NULL!	0	16	underwght	1	16
2	179	1	Koj	KOJ085	#NULL!	2	11	3	pupil	0	0	0	0	0	0	0	0	0	0	0	#NULL!	#NULL!	#NULL!	#NULL!	#NULL!	0	0	0	0	0	#NULL!	0	0	0	0	0	0	0	0	0	#NULL!	#NULL!	#NULL!	#NULL!	0	14	underwght	1	14
2	180	1	Koj	KOJ086	#NULL!	2	12	3	pupil	0	0	0	0	0	0	0	0	72	0	0	#NULL!	#NULL!	#NULL!	#NULL!	#NULL!	0	0	0	0	0	#NULL!	0	0	1	0	0	0	0	0	0	#NULL!	#NULL!	1.85733	#NULL!	0	16	underwght	1	16
3	181	1	Tak	TAK001	#NULL!	1	4	1	pupil	0	0	0	0	0	0	0	0	0	0	0	#NULL!	#NULL!	#NULL!	#NULL!	#NULL!	0	0	0	0	0	#NULL!	0	0	0	0	0	0	0	0	0	#NULL!	#NULL!	#NULL!	#NULL!	0	-3.86	low_WAZ	5	8
3	182	1	Tak	TAK003	#NULL!	1	6	1	pupil	0	0	0	0	0	0	0	0	0	0	0	#NULL!	#NULL!	#NULL!	#NULL!	#NULL!	0	0	0	0	0	#NULL!	0	0	0	0	0	0	0	0	0	#NULL!	#NULL!	#NULL!	#NULL!	0	8	underwght	1	8
3	183	1	Tak	TAK004	#NULL!	1	8	2	pupil	0	0	0	0	0	0	0	0	0	0	0	#NULL!	#NULL!	#NULL!	#NULL!	#NULL!	0	0	0	0	0	#NULL!	0	0	0	0	0	0	0	0	0	#NULL!	#NULL!	#NULL!	#NULL!	0	11	underwght	1	11
3	184	1	Tak	TAK005	#NULL!	2	7	2	pupil	0	0	0	0	0	0	0	0	0	0	0	#NULL!	#NULL!	#NULL!	#NULL!	#NULL!	0	0	0	0	0	#NULL!	0	0	0	0	0	0	0	0	0	#NULL!	#NULL!	#NULL!	#NULL!	0	10	underwght	1	10
3	185	1	Tak	TAK006	#NULL!	2	5	1	pupil	0	0	0	0	0	0	24	0	0	0	0	#NULL!	#NULL!	#NULL!	#NULL!	#NULL!	0	1	0	0	0	#NULL!	0	0	0	0	0	0	0	0	0	#NULL!	#NULL!	#NULL!	1.38021	0	-3.82	low_WAZ	5	11
3	186	#NULL!	Tak	TAK007	#NULL!	2	5	1	pupil	0	0	0	0	0	0	#NULL!	0	0	0	0	#NULL!	#NULL!	#NULL!	#NULL!	#NULL!	0	#NULL!	0	0	0	#NULL!	0	0	0	0	0	#NULL!	0	0	0	#NULL!	#NULL!	#NULL!	#NULL!	0	-3.76	low_WAZ	5	10
3	187	1	Tak	TAK009	#NULL!	2	6	1	pupil	0	0	0	0	0	0	0	0	0	0	0	#NULL!	#NULL!	#NULL!	#NULL!	#NULL!	0	0	0	0	0	#NULL!	0	0	0	0	0	0	0	0	0	#NULL!	#NULL!	#NULL!	#NULL!	0	11	underwght	1	11
3	188	1	Tak	TAK010	#NULL!	2	8	2	pupil	0	0	0	0	0	0	0	0	0	0	0	#NULL!	#NULL!	#NULL!	#NULL!	#NULL!	0	0	0	0	0	#NULL!	0	0	0	0	0	0	0	0	0	#NULL!	#NULL!	#NULL!	#NULL!	0	9	underwght	1	9
3	189	1	Tak	TAK011	#NULL!	2	8	2	pupil	0	0	0	0	0	0	0	0	0	0	0	#NULL!	#NULL!	#NULL!	#NULL!	#NULL!	0	0	0	0	0	#NULL!	0	0	0	0	0	0	0	0	0	#NULL!	#NULL!	#NULL!	#NULL!	0	9	underwght	1	9
3	190	1	Tak	TAK012	#NULL!	2	6	1	pupil	0	0	0	0	0	0	0	0	0	0	0	#NULL!	#NULL!	#NULL!	#NULL!	#NULL!	0	0	0	0	0	#NULL!	0	0	0	0	0	0	0	0	0	#NULL!	#NULL!	#NULL!	#NULL!	0	43	obese	4	43
3	191	1	Tak	TAK014	#NULL!	2	4	1	pupil	0	0	0	0	0	0	0	0	0	0	0	#NULL!	#NULL!	#NULL!	#NULL!	#NULL!	0	0	0	0	0	#NULL!	0	0	0	0	0	0	#NULL!	0	0	#NULL!	#NULL!	#NULL!	#NULL!	0	-0.15	normal_WAZ	6	13
3	192	1	Tak	TAK015	#NULL!	2	5	1	pupil	0	0	0	0	0	0	0	0	0	0	0	#NULL!	#NULL!	#NULL!	#NULL!	#NULL!	0	0	0	0	0	#NULL!	0	0	0	0	0	0	0	0	0	#NULL!	#NULL!	#NULL!	#NULL!	0	1.2	normal_WAZ	6	17
3	193	1	Tak	TAK016	0	2	9	2	pupil	0	0	15	0	360	0	0	0	0	1	0	0	0	0	0	0	0	0	0	0	0	#NULL!	0	0	0	0	0	0	0	0	0	2.5563	#NULL!	#NULL!	#NULL!	0	13	underwght	1	13
3	194	1	Tak	TAK017	#NULL!	2	8	2	pupil	0	0	0	#NULL!	0	0	0	0	96	0	#NULL!	#NULL!	#NULL!	#NULL!	#NULL!	#NULL!	0	0	0	0	0	#NULL!	0	0	1	432	0	0	0	1	0	#NULL!	#NULL!	1.98227	#NULL!	1	13	underwght	1	13
3	195	1	Tak	TAK018	552	1	9	2	pupil	0	0	20	48	480	24	0	0	0	1	1	0	0	0	0	1	1	0	0	0	0	#NULL!	0	0	0	0	0	0	0	0	0	2.68124	1.38021	#NULL!	#NULL!	0	13	underwght	1	13
3	196	1	Tak	TAK019	#NULL!	2	9	2	pupil	0	0	0	0	0	0	0	0	0	0	0	#NULL!	#NULL!	#NULL!	#NULL!	#NULL!	0	0	0	0	0	#NULL!	0	0	0	0	0	0	0	0	0	#NULL!	#NULL!	#NULL!	#NULL!	0	8.18	underwght	1	0
3	197	1	Tak	TAK020	#NULL!	2	9	2	pupil	0	0	0	0	0	0	0	0	0	0	0	#NULL!	#NULL!	#NULL!	#NULL!	#NULL!	0	0	0	0	0	#NULL!	0	0	0	0	0	0	0	0	0	#NULL!	#NULL!	#NULL!	#NULL!	0	28	overwght	3	28
3	198	1	Tak	TAK021	#NULL!	2	8	2	pupil	0	0	0	0	0	0	0	0	0	0	0	#NULL!	#NULL!	#NULL!	#NULL!	#NULL!	0	0	0	0	0	#NULL!	0	0	0	0	0	0	0	0	0	#NULL!	#NULL!	#NULL!	#NULL!	0	13	underwght	1	13
3	199	1	Tak	TAK024	#NULL!	1	9	2	pupil	0	0	0	0	0	0	0	0	48	0	0	#NULL!	#NULL!	#NULL!	#NULL!	#NULL!	0	0	0	0	0	#NULL!	0	0	1	0	0	0	0	0	0	#NULL!	#NULL!	1.68124	#NULL!	0	13	underwght	1	13
3	200	1	Tak	TAK025	#NULL!	2	8	2	pupil	0	0	0	0	0	0	0	0	0	0	0	#NULL!	#NULL!	#NULL!	#NULL!	#NULL!	0	0	0	0	0	#NULL!	0	0	0	0	0	0	0	0	0	#NULL!	#NULL!	#NULL!	#NULL!	0	13	underwght	1	13
3	201	1	Tak	TAK026	#NULL!	2	8	2	pupil	0	0	0	0	0	0	0	0	0	0	0	#NULL!	#NULL!	#NULL!	#NULL!	#NULL!	0	0	0	0	0	#NULL!	0	0	0	0	0	0	0	0	0	#NULL!	#NULL!	#NULL!	#NULL!	0	27	overwght	3	27
3	202	1	Tak	TAK027	0	1	5	1	pupil	0	0	20	24	480	0	0	0	0	1	1	0	0	0	0	1	0	0	0	0	0	#NULL!	0	0	0	0	0	0	0	0	0	2.68124	#NULL!	#NULL!	#NULL!	0	0.61	normal_WAZ	6	14
3	203	1	Tak	TAK028	0	1	6	1	pupil	0	0	8	14	192	0	0	0	0	1	1	0	0	0	0	1	0	0	0	0	0	#NULL!	0	0	0	0	0	0	0	0	0	2.2833	#NULL!	#NULL!	#NULL!	0	17	underwght	1	17
3	204	1	Tak	TAK029	0	1	6	1	pupil	0	0	11	0	264	0	24	0	0	1	0	0	0	0	0	0	0	1	0	0	0	#NULL!	0	0	0	0	0	24	0	0	0	2.4216	#NULL!	#NULL!	1.38021	0	16	underwght	1	16
3	205	#NULL!	Tak	TAK030	#NULL!	2	4	1	pupil	0	0	0	0	0	24	#NULL!	0	0	0	0	#NULL!	#NULL!	#NULL!	#NULL!	#NULL!	1	#NULL!	0	0	0	#NULL!	0	0	0	0	0	#NULL!	0	0	0	#NULL!	1.38021	#NULL!	#NULL!	0	2.41	high_WAZ	7	14
3	206	#NULL!	Tak	TAK032	#NULL!	2	5	1	pupil	0	0	0	0	0	0	#NULL!	0	0	0	0	#NULL!	#NULL!	#NULL!	#NULL!	#NULL!	0	#NULL!	0	0	0	#NULL!	0	0	0	0	0	#NULL!	0	0	0	#NULL!	#NULL!	#NULL!	#NULL!	0	0.62	normal_WAZ	6	16
3	207	1	Tak	TAK034	#NULL!	2	5	1	pupil	0	0	0	0	0	0	0	0	0	0	0	#NULL!	#NULL!	#NULL!	#NULL!	#NULL!	0	0	0	0	0	#NULL!	0	0	0	0	0	0	0	0	0	#NULL!	#NULL!	#NULL!	#NULL!	0	1.2	normal_WAZ	6	15
3	208	1	Tak	TAK036	#NULL!	1	5	1	pupil	0	0	0	0	0	0	0	0	0	0	0	#NULL!	#NULL!	#NULL!	#NULL!	#NULL!	0	0	0	0	0	#NULL!	0	0	0	0	0	0	0	0	0	#NULL!	#NULL!	#NULL!	#NULL!	0	-5.51	low_WAZ	5	16
3	209	1	Tak	TAK039	#NULL!	1	11	3	pupil	0	0	0	0	0	0	72	0	0	0	0	#NULL!	#NULL!	#NULL!	#NULL!	#NULL!	0	1	0	0	0	#NULL!	0	0	0	0	0	0	0	0	0	#NULL!	#NULL!	#NULL!	1.85733	0	18	underwght	1	18
3	210	1	Tak	TAK040	72	2	8	2	pupil	0	0	18	24	432	0	48	0	0	1	1	0	0	0	0	1	0	1	0	0	0	#NULL!	0	0	0	1344	0	0	0	1	0	2.63548	#NULL!	#NULL!	1.68124	1	12	underwght	1	12
3	211	1	Tak	TAK041	#NULL!	1	12	3	pupil	0	0	0	0	0	0	0	0	0	0	0	#NULL!	#NULL!	#NULL!	#NULL!	#NULL!	0	0	0	0	0	#NULL!	0	0	0	0	0	0	0	0	0	#NULL!	#NULL!	#NULL!	#NULL!	0	11	underwght	1	11
3	212	1	Tak	TAK042	#NULL!	2	10	3	pupil	0	0	0	0	0	0	48	0	0	0	0	#NULL!	#NULL!	#NULL!	#NULL!	#NULL!	0	1	0	0	0	#NULL!	0	0	0	0	0	0	0	0	0	#NULL!	#NULL!	#NULL!	1.68124	0	9	underwght	1	9
3	213	1	Tak	TAK043	#NULL!	1	11	3	pupil	0	0	0	0	0	0	0	0	0	0	0	#NULL!	#NULL!	#NULL!	#NULL!	#NULL!	0	0	0	0	0	#NULL!	0	0	0	0	0	0	0	0	0	#NULL!	#NULL!	#NULL!	#NULL!	0	9	underwght	1	9
3	214	1	Tak	TAK044	#NULL!	2	9	2	pupil	0	0	0	0	0	48	72	48	0	0	0	#NULL!	#NULL!	#NULL!	#NULL!	#NULL!	1	1	1	0	0	1	0	0	0	0	0	0	0	0	0	#NULL!	1.68124	#NULL!	1.85733	0	10	underwght	1	10
3	215	1	Tak	TAK045	#NULL!	2	12	3	pupil	0	0	0	0	0	0	0	#NULL!	0	0	0	#NULL!	#NULL!	#NULL!	#NULL!	#NULL!	0	0	#NULL!	0	0	#NULL!	0	0	0	0	1	0	0	0	0	#NULL!	#NULL!	#NULL!	#NULL!	0	8	underwght	1	8
3	216	1	Tak	TAK046	#NULL!	1	10	3	pupil	0	0	0	0	0	0	0	0	24	0	0	#NULL!	#NULL!	#NULL!	#NULL!	#NULL!	0	0	0	0	0	#NULL!	0	0	1	0	0	0	0	0	0	#NULL!	#NULL!	1.38021	#NULL!	0	9	underwght	1	9
3	217	1	Tak	TAK047	0	1	13	4	pupil	0	0	11	0	264	0	0	#NULL!	0	1	0	0	0	0	0	0	0	0	#NULL!	0	0	#NULL!	0	0	0	0	0	0	0	0	0	2.4216	#NULL!	#NULL!	#NULL!	0	10	underwght	1	10
3	218	1	Tak	TAK048	0	1	11	3	pupil	0	0	2	28	48	0	0	0	0	1	1	0	0	0	0	1	0	0	0	0	0	#NULL!	0	0	0	0	1	0	0	0	0	1.68124	#NULL!	#NULL!	#NULL!	0	9	underwght	1	9
3	219	1	Tak	TAK049	#NULL!	1	6	1	pupil	0	0	0	0	0	0	0	0	0	0	0	#NULL!	#NULL!	#NULL!	#NULL!	#NULL!	0	0	0	0	0	#NULL!	0	0	0	0	0	0	0	0	0	#NULL!	#NULL!	#NULL!	#NULL!	0	10	underwght	1	10
3	220	1	Tak	TAK050	#NULL!	2	9	2	pupil	0	0	0	0	0	0	0	0	24	0	0	#NULL!	#NULL!	#NULL!	#NULL!	#NULL!	0	0	0	0	0	#NULL!	0	0	1	0	0	0	0	0	0	#NULL!	#NULL!	1.38021	#NULL!	0	10	underwght	1	10
3	221	1	Tak	TAK051	#NULL!	2	9	2	pupil	0	0	0	0	0	0	0	0	0	0	0	#NULL!	#NULL!	#NULL!	#NULL!	#NULL!	0	0	0	0	0	#NULL!	0	0	0	0	0	0	0	0	0	#NULL!	#NULL!	#NULL!	#NULL!	0	8	underwght	1	8
3	222	1	Tak	TAK052	#NULL!	2	9	2	pupil	0	0	0	0	0	0	0	0	0	0	0	#NULL!	#NULL!	#NULL!	#NULL!	#NULL!	0	0	0	0	0	#NULL!	0	0	0	0	0	0	0	0	0	#NULL!	#NULL!	#NULL!	#NULL!	0	9	underwght	1	9
3	223	1	Tak	TAK053	#NULL!	2	8	2	pupil	0	0	0	0	0	0	0	0	0	0	0	#NULL!	#NULL!	#NULL!	#NULL!	#NULL!	0	0	0	0	0	#NULL!	0	0	0	0	0	0	0	0	0	#NULL!	#NULL!	#NULL!	#NULL!	0	10	underwght	1	10
3	224	1	Tak	TAK054	#NULL!	2	9	2	pupil	0	0	45	#NULL!	1080	0	0	0	0	1	#NULL!	#NULL!	#NULL!	#NULL!	#NULL!	#NULL!	0	0	0	0	0	#NULL!	0	0	0	0	0	0	0	#NULL!	0	3.03342	#NULL!	#NULL!	#NULL!	0	9	underwght	1	9
3	225	1	Tak	TAK055	0	1	7	2	pupil	0	0	5	24	120	0	0	0	0	1	1	0	0	0	0	1	0	0	0	0	0	#NULL!	0	0	0	0	0	0	0	0	0	2.07918	#NULL!	#NULL!	#NULL!	0	8	underwght	1	8
3	226	1	Tak	TAK056	#NULL!	1	12	3	pupil	0	0	0	0	0	0	0	0	0	0	0	#NULL!	#NULL!	#NULL!	#NULL!	#NULL!	0	0	0	0	0	#NULL!	0	0	0	0	0	0	0	0	0	#NULL!	#NULL!	#NULL!	#NULL!	0	10	underwght	1	10
3	227	1	Tak	TAK057	0	1	8	2	pupil	0	0	5	24	120	0	0	0	0	1	1	0	0	0	0	1	0	0	0	0	0	#NULL!	0	0	0	0	0	0	0	0	0	2.07918	#NULL!	#NULL!	#NULL!	0	9	underwght	1	9
3	228	1	Tak	TAK058	#NULL!	1	6	1	pupil	0	0	0	0	0	0	0	0	0	0	0	#NULL!	#NULL!	#NULL!	#NULL!	#NULL!	0	0	0	0	0	#NULL!	0	0	0	0	0	0	0	0	0	#NULL!	#NULL!	#NULL!	#NULL!	0	9	underwght	1	9
3	229	1	Tak	TAK059	#NULL!	2	6	1	pupil	0	72	0	#NULL!	0	0	0	0	0	0	#NULL!	#NULL!	#NULL!	#NULL!	#NULL!	#NULL!	0	0	0	0	0	#NULL!	0	0	0	0	0	0	0	1	1	#NULL!	#NULL!	#NULL!	#NULL!	0	9	underwght	1	9
3	230	1	Tak	TAK060	#NULL!	1	10	3	pupil	0	0	0	0	0	0	0	0	0	0	0	#NULL!	#NULL!	#NULL!	#NULL!	#NULL!	0	0	0	0	0	#NULL!	0	0	0	0	0	0	0	0	0	#NULL!	#NULL!	#NULL!	#NULL!	0	11	underwght	1	11
3	231	1	Tak	TAK061	0	1	10	3	pupil	0	0	12	0	288	0	0	0	0	1	0	0	0	0	0	0	0	0	0	0	0	#NULL!	0	0	0	0	0	0	0	0	0	2.45939	#NULL!	#NULL!	#NULL!	0	11	underwght	1	11
3	232	1	Tak	TAK062	#NULL!	1	11	3	pupil	0	0	0	0	0	0	0	0	0	0	0	#NULL!	#NULL!	#NULL!	#NULL!	#NULL!	0	0	0	0	0	#NULL!	0	0	0	0	0	0	0	0	0	#NULL!	#NULL!	#NULL!	#NULL!	0	12	underwght	1	12
3	233	1	Tak	TAK063	#NULL!	1	12	3	pupil	0	0	0	0	0	0	0	0	48	0	0	#NULL!	#NULL!	#NULL!	#NULL!	#NULL!	0	0	0	0	0	#NULL!	0	0	1	0	0	0	0	1	0	#NULL!	#NULL!	1.68124	#NULL!	0	9	underwght	1	9
3	234	1	Tak	TAK064	0	2	8	2	pupil	0	1008	0	0	0	0	0	0	0	0	0	0	0	0	0	0	0	0	0	0	0	#NULL!	0	0	0	0	0	0	0	0	1	#NULL!	#NULL!	#NULL!	#NULL!	0	9	underwght	1	9
3	235	1	Tak	TAK065	#NULL!	2	9	2	pupil	0	0	0	0	0	0	0	0	0	0	0	#NULL!	#NULL!	#NULL!	#NULL!	#NULL!	0	0	0	0	0	#NULL!	0	0	0	0	0	0	0	0	0	#NULL!	#NULL!	#NULL!	#NULL!	0	8	underwght	1	8
3	236	1	Tak	TAK066	48	2	9	2	pupil	0	0	0	0	0	0	0	0	0	0	0	0	0	0	0	0	0	0	0	0	0	#NULL!	0	0	0	1128	0	0	0	1	0	#NULL!	#NULL!	#NULL!	#NULL!	1	9	underwght	1	9
3	237	1	Tak	TAK067	#NULL!	2	10	3	pupil	0	0	0	0	0	0	0	0	48	0	0	#NULL!	#NULL!	#NULL!	#NULL!	#NULL!	0	0	0	0	0	#NULL!	0	0	1	0	0	0	#NULL!	0	0	#NULL!	#NULL!	1.68124	#NULL!	0	11	underwght	1	11
3	238	1	Tak	TAK068	#NULL!	2	12	3	pupil	0	0	0	0	0	0	0	0	0	0	0	#NULL!	#NULL!	#NULL!	#NULL!	#NULL!	0	0	0	0	0	#NULL!	0	0	0	0	0	0	0	0	0	#NULL!	#NULL!	#NULL!	#NULL!	0	10	underwght	1	10
3	239	1	Tak	TAK069	#NULL!	2	8	2	pupil	0	0	0	0	0	0	0	0	0	0	0	#NULL!	#NULL!	#NULL!	#NULL!	#NULL!	0	0	0	0	0	#NULL!	0	0	0	0	0	0	0	0	0	#NULL!	#NULL!	#NULL!	#NULL!	0	8	underwght	1	8
3	240	1	Tak	TAK070	0	1	10	3	pupil	0	72	0	24	0	0	0	0	24	0	1	0	0	0	0	1	0	0	0	0	0	#NULL!	0	0	1	0	0	0	0	1	1	#NULL!	#NULL!	1.38021	#NULL!	0	10	underwght	1	10
3	241	1	Tak	TAK071	0	1	11	3	pupil	0	0	4	62	96	0	0	0	0	1	1	0	0	0	0	1	0	0	0	0	0	#NULL!	0	0	0	0	0	0	0	0	0	1.98227	#NULL!	#NULL!	#NULL!	0	8	underwght	1	8
3	242	1	Tak	TAK072	#NULL!	1	12	3	pupil	0	0	0	0	0	0	0	0	0	0	0	#NULL!	#NULL!	#NULL!	#NULL!	#NULL!	0	0	0	0	0	#NULL!	0	0	0	0	0	0	0	0	0	#NULL!	#NULL!	#NULL!	#NULL!	0	10	underwght	1	10
3	243	#NULL!	Tak	TAK073	#NULL!	1	10	3	pupil	0	0	0	0	0	0	#NULL!	0	0	0	0	#NULL!	#NULL!	#NULL!	#NULL!	#NULL!	0	#NULL!	0	0	0	#NULL!	0	0	0	0	0	#NULL!	0	0	0	#NULL!	#NULL!	#NULL!	#NULL!	0	13	underwght	1	13
3	244	1	Tak	TAK074	#NULL!	1	10	3	pupil	0	0	0	0	0	0	24	0	0	0	0	#NULL!	#NULL!	#NULL!	#NULL!	#NULL!	0	1	0	0	0	#NULL!	0	0	0	0	0	0	0	0	0	#NULL!	#NULL!	#NULL!	1.38021	0	7	underwght	1	7
3	245	1	Tak	TAK075	#NULL!	2	10	3	pupil	0	0	0	0	0	24	0	0	0	0	0	#NULL!	#NULL!	#NULL!	#NULL!	#NULL!	1	0	0	0	0	#NULL!	0	0	0	0	0	0	0	0	0	#NULL!	1.38021	#NULL!	#NULL!	0	7	underwght	1	7
3	246	#NULL!	Tak	TAK076	0	2	12	3	pupil	0	0	1	0	24	0	0	0	#NULL!	1	0	0	0	0	0	0	0	0	0	0	0	#NULL!	0	0	#NULL!	0	0	0	#NULL!	0	0	1.38021	#NULL!	#NULL!	#NULL!	0	11	underwght	1	11
3	247	#NULL!	Tak	TAK077	#NULL!	2	14	4	pupil	0	0	0	0	0	0	0	0	0	0	0	#NULL!	#NULL!	#NULL!	#NULL!	#NULL!	0	0	0	0	0	#NULL!	0	0	0	0	0	0	0	0	0	#NULL!	#NULL!	#NULL!	#NULL!	0	13	underwght	1	13
3	248	1	Tak	TAK078	#NULL!	2	14	4	pupil	0	0	0	0	0	0	0	0	0	0	0	#NULL!	#NULL!	#NULL!	#NULL!	#NULL!	0	0	0	0	0	#NULL!	0	0	0	0	0	0	0	0	0	#NULL!	#NULL!	#NULL!	#NULL!	0	13	underwght	1	13
3	249	1	Tak	TAK079	0	2	12	3	pupil	0	0	2	48	48	0	0	0	0	1	1	0	0	0	0	1	0	0	0	0	0	#NULL!	0	0	0	0	0	0	0	0	0	1.68124	#NULL!	#NULL!	#NULL!	0	11	underwght	1	11
3	250	1	Tak	TAK080	#NULL!	1	12	3	pupil	0	0	0	0	0	0	0	0	0	0	0	#NULL!	#NULL!	#NULL!	#NULL!	#NULL!	0	0	0	0	0	#NULL!	0	0	0	0	0	0	0	0	0	#NULL!	#NULL!	#NULL!	#NULL!	0	8	underwght	1	8
3	251	1	Tak	TAK081	#NULL!	2	12	3	pupil	0	0	0	0	0	0	0	#NULL!	0	0	0	#NULL!	#NULL!	#NULL!	#NULL!	#NULL!	0	0	#NULL!	0	0	#NULL!	0	0	0	0	0	0	0	0	0	#NULL!	#NULL!	#NULL!	#NULL!	0	10	underwght	1	10
3	252	1	Tak	TAK082	#NULL!	2	12	3	pupil	0	0	0	0	0	0	0	#NULL!	0	0	0	#NULL!	#NULL!	#NULL!	#NULL!	#NULL!	0	0	#NULL!	0	0	#NULL!	0	0	0	0	0	0	0	0	0	#NULL!	#NULL!	#NULL!	#NULL!	0	8	underwght	1	8
3	253	1	Tak	TAK083	#NULL!	2	12	3	pupil	0	0	0	0	0	72	0	0	0	0	0	#NULL!	#NULL!	#NULL!	#NULL!	#NULL!	1	0	0	0	0	#NULL!	0	0	0	0	0	0	0	0	0	#NULL!	1.85733	#NULL!	#NULL!	0	11	underwght	1	11
3	254	1	Tak	TAK084	#NULL!	2	14	4	pupil	0	0	0	0	0	0	0	0	0	0	0	#NULL!	#NULL!	#NULL!	#NULL!	#NULL!	0	0	0	0	0	#NULL!	0	0	0	0	0	0	0	0	0	#NULL!	#NULL!	#NULL!	#NULL!	0	11	underwght	1	11
3	255	#NULL!	Tak	TAK085	#NULL!	2	13	4	pupil	0	0	0	0	0	0	0	0	#NULL!	0	0	#NULL!	#NULL!	#NULL!	#NULL!	#NULL!	0	0	0	0	0	#NULL!	0	0	#NULL!	0	0	0	#NULL!	0	0	#NULL!	#NULL!	#NULL!	#NULL!	0	9	underwght	1	9
3	256	1	Tak	TAK086	#NULL!	2	12	3	pupil	0	0	0	0	0	0	0	0	0	0	0	#NULL!	#NULL!	#NULL!	#NULL!	#NULL!	0	0	0	0	0	#NULL!	0	0	0	0	0	0	0	0	0	#NULL!	#NULL!	#NULL!	#NULL!	0	9	underwght	1	9
3	257	1	Tak	TAK087	#NULL!	1	13	4	pupil	0	0	0	0	0	0	0	0	0	0	0	#NULL!	#NULL!	#NULL!	#NULL!	#NULL!	0	0	0	0	0	#NULL!	0	0	0	0	0	0	0	0	0	#NULL!	#NULL!	#NULL!	#NULL!	0	11	underwght	1	11
3	258	1	Tak	TAK088	#NULL!	1	13	4	pupil	0	0	0	0	0	24	0	0	0	0	0	#NULL!	#NULL!	#NULL!	#NULL!	#NULL!	1	0	0	0	0	#NULL!	0	0	0	0	0	0	0	0	0	#NULL!	1.38021	#NULL!	#NULL!	0	11	underwght	1	11
3	259	1	Tak	TAK089	0	1	14	4	pupil	0	0	1	72	24	0	0	0	0	1	1	0	0	0	0	1	0	0	0	0	0	#NULL!	0	0	0	0	0	0	0	0	0	1.38021	#NULL!	#NULL!	#NULL!	0	9	underwght	1	9
3	260	#NULL!	Tak	TAK090	0	2	13	4	pupil	0	0	2	0	48	0	#NULL!	0	0	1	0	0	0	0	0	0	0	#NULL!	0	0	0	#NULL!	0	0	0	0	0	#NULL!	0	0	0	1.68124	#NULL!	#NULL!	#NULL!	0	9	underwght	1	9
3	261	#NULL!	Tak	TAK091	#NULL!	2	15	4	pupil	0	0	0	0	0	0	#NULL!	0	0	0	0	#NULL!	#NULL!	#NULL!	#NULL!	#NULL!	0	#NULL!	0	0	0	#NULL!	0	0	0	0	0	#NULL!	0	0	0	#NULL!	#NULL!	#NULL!	#NULL!	0	11	underwght	1	11
3	262	1	Tak	TAK092	#NULL!	2	12	3	pupil	0	0	0	0	0	0	0	0	0	0	0	#NULL!	#NULL!	#NULL!	#NULL!	#NULL!	0	0	0	0	0	#NULL!	0	0	0	0	0	0	0	0	0	#NULL!	#NULL!	#NULL!	#NULL!	0	12	underwght	1	12
3	263	1	Tak	TAK093	#NULL!	2	13	4	pupil	0	0	0	0	0	0	0	0	0	0	0	#NULL!	#NULL!	#NULL!	#NULL!	#NULL!	0	0	0	0	0	#NULL!	0	0	0	0	0	0	0	0	0	#NULL!	#NULL!	#NULL!	#NULL!	0	10	underwght	1	10
3	264	1	Tak	TAK100	#NULL!	2	12	3	pupil	0	0	0	0	0	0	0	0	0	0	0	#NULL!	#NULL!	#NULL!	#NULL!	#NULL!	0	0	0	0	0	#NULL!	0	0	0	0	0	0	0	0	0	#NULL!	#NULL!	#NULL!	#NULL!	0	8	underwght	1	8
4	265	#NULL!	Wia	WIA001	#NULL!	2	5	1	pupil	0	0	0	0	0	0	#NULL!	0	0	0	0	#NULL!	#NULL!	#NULL!	#NULL!	#NULL!	0	#NULL!	0	#NULL!	#NULL!	#NULL!	#NULL!	#NULL!	0	0	0	#NULL!	0	0	0	#NULL!	#NULL!	#NULL!	#NULL!	0	-2.45	low_WAZ	5	13
4	266	#NULL!	Wia	WIA002	#NULL!	1	5	1	pupil	0	0	0	0	0	0	#NULL!	0	#NULL!	0	0	#NULL!	#NULL!	#NULL!	#NULL!	#NULL!	0	#NULL!	0	#NULL!	#NULL!	#NULL!	#NULL!	#NULL!	#NULL!	0	0	#NULL!	0	0	0	#NULL!	#NULL!	#NULL!	#NULL!	0	0.61	normal_WAZ	6	14
4	267	1	Wia	WIA003	#NULL!	2	5	1	pupil	0	0	0	0	0	0	72	0	0	0	0	#NULL!	#NULL!	#NULL!	#NULL!	#NULL!	0	1	0	0	0	#NULL!	0	0	0	0	0	0	0	0	0	#NULL!	#NULL!	#NULL!	1.85733	0	1.49	normal_WAZ	6	14
4	268	#NULL!	Wia	WIA004	24	1	5	1	pupil	0	0	0	0	0	120	0	0	#NULL!	0	0	0	0	0	0	0	1	0	0	0	0	#NULL!	0	0	#NULL!	24	0	0	0	1	0	#NULL!	2.07918	#NULL!	#NULL!	1	-0.58	normal_WAZ	6	14
4	269	1	Wia	WIA005	#NULL!	1	4	1	pupil	0	0	0	0	0	0	0	0	0	0	0	#NULL!	#NULL!	#NULL!	#NULL!	#NULL!	0	0	0	0	0	#NULL!	0	0	0	0	0	0	0	0	0	#NULL!	#NULL!	#NULL!	#NULL!	0	-0.19	normal_WAZ	6	12
4	270	1	Wia	WIA006	#NULL!	1	4	1	pupil	0	0	0	0	0	0	0	0	0	0	0	#NULL!	#NULL!	#NULL!	#NULL!	#NULL!	0	0	0	0	0	#NULL!	0	0	0	0	0	0	0	0	0	#NULL!	#NULL!	#NULL!	#NULL!	0	-1.25	normal_WAZ	6	13
4	271	1	Wia	WIA007	#NULL!	1	3	1	pupil	0	0	0	0	0	0	0	0	0	0	0	#NULL!	#NULL!	#NULL!	#NULL!	#NULL!	0	0	0	0	0	#NULL!	0	0	0	0	0	0	0	0	0	#NULL!	#NULL!	#NULL!	#NULL!	0	-0.24	normal_WAZ	6	13
4	272	1	Wia	WIA008	#NULL!	1	3	1	pupil	0	0	0	0	0	0	24	0	24	0	0	#NULL!	#NULL!	#NULL!	#NULL!	#NULL!	0	1	0	1	0	1	1	0	1	0	0	0	0	0	0	#NULL!	#NULL!	1.38021	1.38021	0	4.72	high_WAZ	7	11
4	273	#NULL!	Wia	WIA009	#NULL!	1	5	1	pupil	0	0	0	0	0	0	0	0	#NULL!	0	0	#NULL!	#NULL!	#NULL!	#NULL!	#NULL!	0	0	0	0	0	#NULL!	0	0	#NULL!	0	0	0	#NULL!	0	0	#NULL!	#NULL!	#NULL!	#NULL!	0	-1.7	normal_WAZ	6	15
4	274	#NULL!	Wia	WIA010	#NULL!	2	3	1	pupil	0	0	0	0	0	0	#NULL!	0	#NULL!	0	0	#NULL!	#NULL!	#NULL!	#NULL!	#NULL!	0	#NULL!	0	#NULL!	#NULL!	#NULL!	#NULL!	#NULL!	#NULL!	0	0	#NULL!	#NULL!	0	0	#NULL!	#NULL!	#NULL!	#NULL!	0	3.34	high_WAZ	7	12
4	275	1	Wia	WIA011	#NULL!	1	3	1	pupil	0	0	0	0	0	0	0	0	0	0	0	#NULL!	#NULL!	#NULL!	#NULL!	#NULL!	0	0	0	0	0	#NULL!	0	0	0	0	0	0	0	0	0	#NULL!	#NULL!	#NULL!	#NULL!	0	4.73	high_WAZ	7	12
4	276	1	Wia	WIA012	#NULL!	2	3	1	pupil	0	0	0	0	0	0	24	48	24	0	0	#NULL!	#NULL!	#NULL!	#NULL!	#NULL!	0	1	1	0	0	1	0	0	1	0	0	0	0	0	0	#NULL!	#NULL!	1.38021	1.38021	0	4.06	high_WAZ	7	16
4	277	1	Wia	WIA014	#NULL!	2	5	1	pupil	0	0	0	0	0	0	0	0	0	0	0	#NULL!	#NULL!	#NULL!	#NULL!	#NULL!	0	0	0	0	0	#NULL!	0	0	0	0	0	0	0	0	0	#NULL!	#NULL!	#NULL!	#NULL!	0	0.26	normal_WAZ	6	14
4	278	1	Wia	WIA015	#NULL!	2	4	1	pupil	0	0	0	0	0	0	0	0	0	0	0	#NULL!	#NULL!	#NULL!	#NULL!	#NULL!	0	0	0	0	0	#NULL!	0	0	0	0	0	0	0	0	0	#NULL!	#NULL!	#NULL!	#NULL!	0	-2.13	low_WAZ	5	15
4	279	#NULL!	Wia	WIA016	#NULL!	2	3	1	pupil	0	0	0	0	0	0	#NULL!	#NULL!	0	0	0	#NULL!	#NULL!	#NULL!	#NULL!	#NULL!	0	#NULL!	#NULL!	#NULL!	#NULL!	#NULL!	#NULL!	#NULL!	0	0	0	#NULL!	0	0	0	#NULL!	#NULL!	#NULL!	#NULL!	0	-0.67	normal_WAZ	6	15
4	280	#NULL!	Wia	WIA018	#NULL!	1	4	1	pupil	0	0	0	0	0	0	#NULL!	#NULL!	0	0	0	#NULL!	#NULL!	#NULL!	#NULL!	#NULL!	0	#NULL!	#NULL!	#NULL!	#NULL!	#NULL!	#NULL!	#NULL!	0	0	0	#NULL!	0	0	0	#NULL!	#NULL!	#NULL!	#NULL!	0	3.25	high_WAZ	7	13
4	281	1	Wia	WIA019	#NULL!	1	4	1	pupil	0	0	0	0	0	0	0	0	0	0	0	#NULL!	#NULL!	#NULL!	#NULL!	#NULL!	0	0	0	0	0	#NULL!	0	0	0	0	0	0	0	0	0	#NULL!	#NULL!	#NULL!	#NULL!	0	0.05	normal_WAZ	6	15
4	282	#NULL!	Wia	WIA021	#NULL!	2	6	1	pupil	0	0	0	0	0	24	#NULL!	0	0	0	0	#NULL!	#NULL!	#NULL!	#NULL!	#NULL!	1	#NULL!	0	#NULL!	#NULL!	#NULL!	#NULL!	#NULL!	0	0	0	#NULL!	0	0	0	#NULL!	1.38021	#NULL!	#NULL!	0	8	underwght	1	8
4	283	1	Wia	WIA022	0	2	6	1	pupil	0	0	2	0	48	0	0	0	0	1	0	0	0	0	0	0	0	0	0	0	0	#NULL!	0	0	0	0	0	0	0	0	0	1.68124	#NULL!	#NULL!	#NULL!	0	8	underwght	1	8
4	284	1	Wia	WIA023	0	2	5	1	pupil	0	0	5	0	120	0	0	0	0	1	0	0	0	0	0	0	0	0	0	0	0	#NULL!	0	0	0	0	0	0	0	0	0	2.07918	#NULL!	#NULL!	#NULL!	0	1.07	normal_WAZ	6	7
4	285	1	Wia	WIA024	#NULL!	2	6	1	pupil	0	0	0	0	0	0	0	0	0	0	0	#NULL!	#NULL!	#NULL!	#NULL!	#NULL!	0	0	0	0	0	#NULL!	0	0	0	0	0	0	0	0	0	#NULL!	#NULL!	#NULL!	#NULL!	0	14	underwght	1	14
4	286	#NULL!	Wia	WIA025	#NULL!	2	6	1	pupil	0	0	0	0	0	0	#NULL!	0	0	0	0	#NULL!	#NULL!	#NULL!	#NULL!	#NULL!	0	#NULL!	0	#NULL!	#NULL!	#NULL!	#NULL!	#NULL!	0	0	0	#NULL!	0	0	0	#NULL!	#NULL!	#NULL!	#NULL!	0	12	underwght	1	12
4	287	1	Wia	WIA026	#NULL!	1	6	1	pupil	0	0	0	0	0	0	0	0	0	0	0	#NULL!	#NULL!	#NULL!	#NULL!	#NULL!	0	0	0	0	0	#NULL!	0	0	0	0	0	0	0	0	0	#NULL!	#NULL!	#NULL!	#NULL!	0	16	underwght	1	16
4	288	1	Wia	WIA027	0	1	6	1	pupil	0	0	1	24	24	0	0	0	0	1	1	0	0	0	0	1	0	0	0	0	0	#NULL!	0	0	0	0	0	0	0	0	0	1.38021	#NULL!	#NULL!	#NULL!	0	15	underwght	1	15
4	289	#NULL!	Wia	WIA028	#NULL!	1	6	1	pupil	0	0	0	0	0	0	#NULL!	0	0	0	0	#NULL!	#NULL!	#NULL!	#NULL!	#NULL!	0	#NULL!	0	#NULL!	#NULL!	#NULL!	#NULL!	#NULL!	0	0	0	#NULL!	0	0	0	#NULL!	#NULL!	#NULL!	#NULL!	0	13	underwght	1	13
4	290	1	Wia	WIA029	#NULL!	1	6	1	pupil	0	0	0	0	0	0	0	0	0	0	0	#NULL!	#NULL!	#NULL!	#NULL!	#NULL!	0	0	0	0	0	#NULL!	0	0	0	0	0	0	0	0	0	#NULL!	#NULL!	#NULL!	#NULL!	0	16	underwght	1	16
4	291	1	Wia	WIA030	0	1	5	1	pupil	0	0	1	0	24	0	0	0	0	1	0	0	0	0	0	0	0	0	0	0	0	#NULL!	0	0	0	48	0	0	0	1	0	1.38021	#NULL!	#NULL!	#NULL!	1	1.75	normal_WAZ	6	16
4	292	1	Wia	WIA031	#NULL!	1	7	2	pupil	0	0	1	0	24	0	0	0	0	1	0	#NULL!	#NULL!	#NULL!	#NULL!	#NULL!	0	0	0	0	0	#NULL!	0	0	0	0	0	0	0	0	0	1.38021	#NULL!	#NULL!	#NULL!	0	13	underwght	1	13
4	293	1	Wia	WIA032	#NULL!	1	7	2	pupil	0	0	0	0	0	0	0	0	0	0	0	#NULL!	#NULL!	#NULL!	#NULL!	#NULL!	0	0	0	0	0	#NULL!	0	0	0	0	0	0	0	0	0	#NULL!	#NULL!	#NULL!	#NULL!	0	16	underwght	1	16
4	294	1	Wia	WIA033	#NULL!	1	8	2	pupil	0	0	0	0	0	0	0	0	0	0	0	#NULL!	#NULL!	#NULL!	#NULL!	#NULL!	0	0	0	0	0	#NULL!	0	0	0	0	0	0	0	0	0	#NULL!	#NULL!	#NULL!	#NULL!	0	15	underwght	1	15
4	295	1	Wia	WIA034	#NULL!	1	7	2	pupil	0	0	0	0	0	0	0	0	0	0	0	#NULL!	#NULL!	#NULL!	#NULL!	#NULL!	0	0	0	0	0	#NULL!	0	0	0	0	0	0	0	0	0	#NULL!	#NULL!	#NULL!	#NULL!	0	12	underwght	1	12
4	296	1	Wia	WIA035	0	1	7	2	pupil	0	0	3	24	72	0	0	0	0	1	1	0	0	0	0	1	0	0	0	0	0	#NULL!	0	0	0	0	0	0	0	0	0	1.85733	#NULL!	#NULL!	#NULL!	0	13	underwght	1	13
4	297	1	Wia	WIA036	0	2	7	2	pupil	0	0	3	48	72	0	0	0	0	1	1	0	0	0	0	1	0	0	0	0	0	#NULL!	0	0	0	0	0	0	0	0	0	1.85733	#NULL!	#NULL!	#NULL!	0	13	underwght	1	13
4	298	1	Wia	WIA037	0	2	7	2	pupil	0	0	3	24	72	0	0	0	0	1	1	0	0	0	0	1	0	0	0	0	0	#NULL!	0	0	0	0	0	0	0	0	0	1.85733	#NULL!	#NULL!	#NULL!	0	12	underwght	1	12
4	299	#NULL!	Wia	WIA038	#NULL!	2	7	2	pupil	0	0	0	0	0	0	#NULL!	0	0	0	0	#NULL!	#NULL!	#NULL!	#NULL!	#NULL!	0	#NULL!	0	#NULL!	#NULL!	#NULL!	#NULL!	#NULL!	0	0	0	#NULL!	0	0	0	#NULL!	#NULL!	#NULL!	#NULL!	0	15	underwght	1	15
4	300	1	Wia	WIA039	#NULL!	2	7	2	pupil	0	0	0	0	0	0	0	0	0	0	0	#NULL!	#NULL!	#NULL!	#NULL!	#NULL!	0	0	0	0	0	#NULL!	0	0	0	0	0	0	0	0	0	#NULL!	#NULL!	#NULL!	#NULL!	0	15	underwght	1	15
4	301	1	Wia	WIA040	#NULL!	2	6	1	pupil	0	0	0	0	0	0	#NULL!	0	0	0	0	#NULL!	#NULL!	#NULL!	#NULL!	#NULL!	0	0	0	#NULL!	#NULL!	#NULL!	#NULL!	#NULL!	0	0	0	#NULL!	0	0	0	#NULL!	#NULL!	#NULL!	#NULL!	0	7	underwght	1	7
4	302	1	Wia	WIA041	0	2	8	2	pupil	0	0	0	0	0	24	0	0	0	0	0	0	0	0	0	0	1	0	0	0	0	#NULL!	0	0	0	48	0	0	0	1	0	#NULL!	1.38021	#NULL!	#NULL!	1	15	underwght	1	15
4	303	#NULL!	Wia	WIA042	24	1	8	2	pupil	0	0	0	0	0	0	#NULL!	0	0	0	0	0	0	0	0	0	0	#NULL!	0	#NULL!	#NULL!	#NULL!	#NULL!	#NULL!	0	24	0	#NULL!	0	1	0	#NULL!	#NULL!	#NULL!	#NULL!	1	15	underwght	1	15
4	304	1	Wia	WIA043	#NULL!	2	8	2	pupil	0	0	0	0	0	0	0	0	0	0	0	#NULL!	#NULL!	#NULL!	#NULL!	#NULL!	0	0	0	0	0	#NULL!	0	0	0	0	0	0	0	0	0	#NULL!	#NULL!	#NULL!	#NULL!	0	14	underwght	1	14
4	305	1	Wia	WIA044	#NULL!	1	8	2	pupil	0	0	0	0	0	0	0	0	0	0	0	#NULL!	#NULL!	#NULL!	#NULL!	#NULL!	0	0	0	0	0	#NULL!	0	0	0	0	0	0	0	0	0	#NULL!	#NULL!	#NULL!	#NULL!	0	16	underwght	1	16
4	306	#NULL!	Wia	WIA045	0	2	8	2	pupil	0	0	1	24	24	0	72	0	#NULL!	1	1	0	0	0	0	1	0	1	0	0	0	#NULL!	0	0	#NULL!	0	0	0	#NULL!	0	0	1.38021	#NULL!	#NULL!	1.85733	0	15	underwght	1	15
4	307	#NULL!	Wia	WIA051	#NULL!	1	9	2	pupil	0	0	0	0	0	0	0	0	#NULL!	0	0	#NULL!	#NULL!	#NULL!	#NULL!	#NULL!	0	0	0	0	0	#NULL!	0	0	#NULL!	0	0	0	#NULL!	0	0	#NULL!	#NULL!	#NULL!	#NULL!	0	18	underwght	1	18
4	308	1	Wia	WIA052	#NULL!	2	9	2	pupil	0	0	0	0	0	0	0	0	0	0	0	#NULL!	#NULL!	#NULL!	#NULL!	#NULL!	0	0	0	0	0	#NULL!	0	0	0	0	0	0	0	0	0	#NULL!	#NULL!	#NULL!	#NULL!	0	15	underwght	1	15
4	309	1	Wia	WIA054	#NULL!	2	9	2	pupil	0	0	0	0	0	0	0	0	0	0	0	#NULL!	#NULL!	#NULL!	#NULL!	#NULL!	0	0	0	0	0	#NULL!	0	0	0	0	0	0	0	0	0	#NULL!	#NULL!	#NULL!	#NULL!	0	16	underwght	1	16
4	310	1	Wia	WIA055	#NULL!	1	9	2	pupil	0	0	0	0	0	0	0	0	0	0	0	#NULL!	#NULL!	#NULL!	#NULL!	#NULL!	0	0	0	0	0	#NULL!	0	0	0	0	0	0	0	0	0	#NULL!	#NULL!	#NULL!	#NULL!	0	14	underwght	1	14
4	311	1	Wia	WIA056	#NULL!	2	9	2	pupil	0	0	0	0	0	0	0	0	0	0	0	#NULL!	#NULL!	#NULL!	#NULL!	#NULL!	0	0	0	0	0	#NULL!	0	0	0	0	0	0	0	0	0	#NULL!	#NULL!	#NULL!	#NULL!	0	14	underwght	1	14
4	312	1	Wia	WIA057	0	1	9	2	pupil	0	0	1	0	24	0	0	0	0	1	0	0	0	0	0	0	0	0	0	0	0	#NULL!	0	0	0	0	0	0	0	0	0	1.38021	#NULL!	#NULL!	#NULL!	0	17	underwght	1	17
4	313	#NULL!	Wia	WIA058	0	2	9	2	pupil	0	0	2	0	48	0	0	0	#NULL!	1	0	0	0	0	0	0	0	0	0	0	0	#NULL!	0	0	#NULL!	24	1	0	#NULL!	1	0	1.68124	#NULL!	#NULL!	#NULL!	1	16	underwght	1	16
4	314	1	Wia	WIA059	#NULL!	1	8	2	pupil	0	0	0	0	0	0	0	0	0	0	0	#NULL!	#NULL!	#NULL!	#NULL!	#NULL!	0	0	0	0	0	#NULL!	0	0	0	0	0	0	0	0	0	#NULL!	#NULL!	#NULL!	#NULL!	0	16	underwght	1	16
4	315	#NULL!	Wia	WIA060	#NULL!	2	9	2	pupil	0	0	0	0	0	0	#NULL!	0	0	0	0	#NULL!	#NULL!	#NULL!	#NULL!	#NULL!	0	#NULL!	0	#NULL!	#NULL!	#NULL!	#NULL!	#NULL!	0	0	0	#NULL!	0	0	0	#NULL!	#NULL!	#NULL!	#NULL!	0	15	underwght	1	15
4	316	#NULL!	Wia	WIA061	#NULL!	1	9	2	pupil	0	0	0	0	0	0	#NULL!	0	0	0	0	#NULL!	#NULL!	#NULL!	#NULL!	#NULL!	0	#NULL!	0	#NULL!	#NULL!	#NULL!	#NULL!	#NULL!	0	0	0	#NULL!	0	0	0	#NULL!	#NULL!	#NULL!	#NULL!	0	13	underwght	1	13
4	317	1	Wia	WIA062	#NULL!	2	10	3	pupil	0	0	0	0	0	0	0	0	0	0	0	#NULL!	#NULL!	#NULL!	#NULL!	#NULL!	0	0	0	0	0	#NULL!	0	0	0	0	0	0	0	0	0	#NULL!	#NULL!	#NULL!	#NULL!	0	16	underwght	1	16
4	318	1	Wia	WIA063	0	1	10	3	pupil	0	0	2	0	48	0	0	0	0	1	0	0	0	0	0	0	0	0	0	0	0	#NULL!	0	0	0	0	0	0	0	0	0	1.68124	#NULL!	#NULL!	#NULL!	0	17	underwght	1	17
4	319	1	Wia	WIA065	0	1	10	3	pupil	0	0	5	48	120	0	0	0	0	1	1	0	0	0	0	1	0	0	0	0	0	#NULL!	0	0	0	24	0	0	0	1	0	2.07918	#NULL!	#NULL!	#NULL!	1	16	underwght	1	16
4	320	#NULL!	Wia	WIA066	#NULL!	2	10	3	pupil	0	0	0	0	0	0	#NULL!	0	0	0	0	#NULL!	#NULL!	#NULL!	#NULL!	#NULL!	0	#NULL!	0	#NULL!	#NULL!	#NULL!	#NULL!	#NULL!	0	0	0	#NULL!	0	0	0	#NULL!	#NULL!	#NULL!	#NULL!	0	15	underwght	1	15
4	321	1	Wia	WIA067	#NULL!	1	10	3	pupil	0	0	0	0	0	0	24	0	0	0	0	#NULL!	#NULL!	#NULL!	#NULL!	#NULL!	0	1	0	0	0	#NULL!	0	0	0	0	0	0	0	0	0	#NULL!	#NULL!	#NULL!	1.38021	0	15	underwght	1	15
4	322	1	Wia	WIA068	#NULL!	1	10	3	pupil	0	0	0	0	0	0	0	0	0	0	0	#NULL!	#NULL!	#NULL!	#NULL!	#NULL!	0	0	0	0	0	#NULL!	0	0	0	0	0	0	0	0	0	#NULL!	#NULL!	#NULL!	#NULL!	0	17	underwght	1	17
4	323	1	Wia	WIA069	24	2	10	3	pupil	0	0	1	24	24	0	0	0	0	1	1	0	0	0	0	1	0	0	0	0	0	#NULL!	0	0	0	0	0	0	0	0	0	1.38021	#NULL!	#NULL!	#NULL!	0	18	underwght	1	18
4	324	1	Wia	WIA070	#NULL!	2	9	2	pupil	0	0	0	0	0	0	0	0	0	0	0	#NULL!	#NULL!	#NULL!	#NULL!	#NULL!	0	0	0	0	0	#NULL!	0	0	0	0	0	0	0	0	0	#NULL!	#NULL!	#NULL!	#NULL!	0	16	underwght	1	16
4	325	1	Wia	WIA071	#NULL!	1	14	4	pupil	0	0	0	0	0	48	0	0	0	0	0	#NULL!	#NULL!	#NULL!	#NULL!	#NULL!	1	0	0	0	0	#NULL!	0	0	0	0	0	0	0	0	0	#NULL!	1.68124	#NULL!	#NULL!	0	20	normal_wght	2	20
4	326	1	Wia	WIA072	#NULL!	2	13	4	pupil	0	0	0	0	0	0	0	0	0	0	0	#NULL!	#NULL!	#NULL!	#NULL!	#NULL!	0	0	0	0	0	#NULL!	0	0	0	0	0	0	0	0	0	#NULL!	#NULL!	#NULL!	#NULL!	0	17	underwght	1	17
4	327	1	Wia	WIA073	#NULL!	1	13	4	pupil	0	0	0	0	0	0	0	0	0	0	0	#NULL!	#NULL!	#NULL!	#NULL!	#NULL!	0	0	0	0	0	#NULL!	0	0	0	0	0	0	0	0	0	#NULL!	#NULL!	#NULL!	#NULL!	0	17	underwght	1	17
4	328	1	Wia	WIA077	#NULL!	2	14	4	pupil	0	0	0	0	0	0	0	0	0	0	0	#NULL!	#NULL!	#NULL!	#NULL!	#NULL!	0	0	0	0	0	#NULL!	0	0	0	0	0	0	0	0	0	#NULL!	#NULL!	#NULL!	#NULL!	0	18	underwght	1	18
4	329	1	Wia	WIA078	0	2	10	3	pupil	0	0	2	0	48	24	0	0	0	1	0	0	0	0	0	0	1	0	0	0	0	#NULL!	0	0	0	0	0	0	0	0	0	1.68124	1.38021	#NULL!	#NULL!	0	14	underwght	1	14
4	330	1	Wia	WIA079	#NULL!	1	10	3	pupil	0	0	0	0	0	0	0	0	0	0	0	#NULL!	#NULL!	#NULL!	#NULL!	#NULL!	0	0	0	#NULL!	#NULL!	#NULL!	#NULL!	#NULL!	0	0	0	0	0	0	0	#NULL!	#NULL!	#NULL!	#NULL!	0	16	underwght	1	16
4	331	1	Wia	WIA080	#NULL!	2	12	3	pupil	0	0	0	0	0	0	0	0	0	0	0	#NULL!	#NULL!	#NULL!	#NULL!	#NULL!	0	0	0	0	0	#NULL!	0	0	0	0	0	0	0	0	0	#NULL!	#NULL!	#NULL!	#NULL!	0	21	normal_wght	2	21
[truncated: 80 more columns]
